# Supplementary material for: Global meta-analysis shows pervasive phosphorus limitation of aboveground plant production in natural terrestrial ecosystems
Source: Nat Commun. 2020 Jan 31;11:637. doi: 10.1038/s41467-020-14492-w (PMC6994524; doi:10.1038/s41467-020-14492-w)
Supplement: Supplementary file 4 — Source data [file 41467_2020_14492_MOESM4_ESM.xlsx]

## Sheet: Fig. 1a
Enumber	Ecosystem	Latitude	Longitude	Limitation
1	Grassland	35.9667	101.883	Non-significant
11	Grassland	50.1795	119.382	Non-significant
25	Wetland	25.0032	-80.7521	Non-significant
26	Wetland	25.0053	-80.7707	Non-significant
28	Forest	42.5	117.35	Non-significant
30	Grassland	-35.746	-58.0308	Non-significant
33	Grassland	42.87	-78.87	Non-significant
34	Grassland	35.4168	-82.559	Non-significant
35	Grassland	36.3276	-78.6557	Non-significant
37	Grassland	42.0333	116.283	Non-significant
41	Grassland	34.9167	102.883	Non-significant
42	Grassland	-38.8333	-71.6833	Non-significant
48	Forest	-12.8387	-69.2967	Non-significant
49	Forest	-12.9475	-71.5327	Non-significant
50	Forest	-13.0492	-71.537	Non-significant
51	Forest	-13.1903	-71.587	Non-significant
58	Grassland	49.8783	8.68917	Non-significant
59	Grassland	31.9958	36.0067	Non-significant
61	Wetland	41.2803	-72.6582	Non-significant
63	Grassland	40.6308	22.9592	Non-significant
64	Forest	-24.2172	31.2664	Non-significant
70	Grassland	40.1833	29.0667	Non-significant
73	Grassland	33.9969	-119.726	Non-significant
78	Grassland	37.8667	-122.517	Non-significant
81	Grassland	50.27	-107.73	Non-significant
117	Forest	29.72	-95.3422	Non-significant
118	Grassland	-36.26	-58.27	Non-significant
127	Wetland	16.8333	-88.1	Non-significant
134	Forest	-8.51389	35.3408	Non-significant
170	Grassland	48.9833	14.6	Non-significant
172	Grassland	35.8213	-95.6842	Non-significant
216	Grassland	-46.354	168.548	Non-significant
217	Forest	39.8483	-81.6576	Non-significant
218	Grassland	37.4667	-83.1667	Non-significant
219	Forest	19.95	-155.6	Non-significant
220	Forest	19.95	-155.6	Non-significant
222	Wetland	54.6833	-113.467	Non-significant
223	Wetland	54.4667	-113.317	Non-significant
224	Wetland	54.4667	-113.3	Non-significant
226	Wetland	54.1667	-113.567	Non-significant
235	Grassland	-37.5987	175.632	Non-significant
239	Grassland	-46.354	168.548	Non-significant
247	Forest	19.4167	-155.25	Non-significant
250	Forest	46.9582	-123.115	Non-significant
251	Forest	47.7372	-124.398	Non-significant
253	Forest	61.8167	29.3167	Non-significant
254	Forest	61.4	25.0333	Non-significant
255	Forest	61.1	26.0167	Non-significant
258	Forest	-36.995	175.824	Non-significant
269	Grassland	-22.17	117.4	Non-significant
270	Grassland	37.25	-121.283	Non-significant
272	Grassland	37.25	-121.75	Non-significant
273	Tundra	40.03	-105.35	Non-significant
278	Grassland	51.02	5.9	Non-significant
279	Wetland	51.6804	3.95201	Non-significant
280	Wetland	51.6804	3.95201	Non-significant
281	Wetland	51.8668	4.16702	Non-significant
282	Wetland	51.8668	4.16702	Non-significant
283	Wetland	51.8668	4.16702	Non-significant
285	Wetland	52.1667	5.08249	Non-significant
286	Wetland	52.1515	5.12754	Non-significant
287	Wetland	52.1515	5.12754	Non-significant
288	Wetland	52.1515	5.12754	Non-significant
291	Grassland	52.0167	5.6	Non-significant
293	Grassland	51.9	5.61667	Non-significant
294	Grassland	52.0667	5.58333	Non-significant
295	Forest	-2.98333	-47.5167	Non-significant
296	Grassland	51.5417	5.41667	Non-significant
297	Grassland	51.5417	5.41667	Non-significant
298	Grassland	51.5417	5.41667	Non-significant
299	Grassland	51.5417	5.41667	Non-significant
300	Grassland	51.5417	5.41667	Non-significant
301	Grassland	51.05	5.33333	Non-significant
302	Wetland	52.1922	5.05217	Non-significant
304	Wetland	52.1922	5.05217	Non-significant
307	Wetland	62.6667	11.8333	Non-significant
309	Wetland	62.6667	11.8333	Non-significant
311	Tundra	43.45	41.7	Non-significant
314	Wetland	54.6333	8.83333	Non-significant
315	Wetland	54.0333	8.9	Non-significant
317	Wetland	52.2167	5.53333	Non-significant
324	Grassland	-3.95	-79.0333	Non-significant
325	Wetland	68.3333	19	Non-significant
326	Wetland	57.0833	14.5	Non-significant
328	Forest	65.0762	-147.135	Non-significant
329	Grassland	-25.1287	31.2337	Non-significant
331	Grassland	-25.2962	31.914	Non-significant
332	Grassland	-24.4044	31.7486	Non-significant
333	Grassland	-22.78	31.2508	Non-significant
335	Wetland	58.7167	-94.4333	Non-significant
336	Forest	6.92342	-68.6244	Non-significant
337	Grassland	42.9667	122.35	Non-significant
338	Forest	-43.2833	146.9	Non-significant
339	Grassland	0	43	Non-significant
342	Wetland	53.5	6.16667	Non-significant
343	Wetland	53.5	6.16667	Non-significant
345	Grassland	64.025	23.505	Non-significant
346	Grassland	61.365	22.0055	Non-significant
347	Grassland	61.3408	24.2733	Non-significant
348	Grassland	63.7717	24.2477	Non-significant
349	Grassland	63.86	23.454	Non-significant
350	Grassland	66.035	24.4018	Non-significant
351	Grassland	63.1608	27.31	Non-significant
353	Grassland	63.3693	25.5683	Non-significant
355	Grassland	63.3693	25.5683	Non-significant
356	Grassland	63.3693	25.5683	Non-significant
357	Grassland	63.3693	25.5683	Non-significant
359	Grassland	65.9647	29.1883	Non-significant
360	Grassland	67.4133	26.5742	Non-significant
362	Grassland	64.6642	26.1	Non-significant
363	Grassland	65.9647	29.1883	Non-significant
364	Grassland	67.4133	26.5742	Non-significant
366	Grassland	65.8375	24.1	Non-significant
367	Grassland	65.9647	29.1883	Non-significant
368	Grassland	65.8375	24.1	Non-significant
369	Grassland	61.5133	23.0083	Non-significant
370	Grassland	60.8	23.4833	Non-significant
371	Grassland	62.94	22.5142	Non-significant
372	Grassland	60.8	23.4833	Non-significant
373	Grassland	63.7717	24.2477	Non-significant
375	Grassland	63.7717	24.2477	Non-significant
376	Grassland	64.6642	28.1	Non-significant
377	Grassland	64.6642	29.1	Non-significant
378	Grassland	63.1608	27.31	Non-significant
379	Grassland	63.1608	27.31	Non-significant
383	Wetland	44.682	-63.7443	Non-significant
385	Wetland	42.4061	-71.3851	Non-significant
389	Wetland	37.4285	-75.827	Non-significant
398	Forest	-12.4783	131.047	Non-significant
399	Forest	-11.5725	131.03	Non-significant
401	Forest	-31.4242	116.052	Non-significant
403	Forest	-34.6	150.4	Non-significant
411	Grassland	58.6	23.5833	Non-significant
421	Wetland	42.7967	-80.4133	Non-significant
422	Grassland	37.1849	-121.713	Non-significant
424	Grassland	38.2955	-121.906	Non-significant
425	Forest	-36.25	148.35	Non-significant
426	Tundra	69.3937	-133.055	Non-significant
427	Tundra	69.3937	-133.055	Non-significant
428	Forest	5.285	9.0405	Non-significant
435	Forest	-29.96	153.169	Non-significant
441	Forest	-38.05	146.5	Non-significant
444	Forest	-24.9767	151.657	Non-significant
446	Forest	-37.87	145.754	Non-significant
448	Forest	-37.5839	140.485	Non-significant
449	Forest	-37.865	141.14	Non-significant
450	Forest	-37.5839	140.485	Non-significant
451	Forest	-37.865	141.14	Non-significant
452	Forest	-37.3333	148.25	Non-significant
453	Forest	-37.8167	139.983	Non-significant
456	Forest	-37	145	Non-significant
462	Forest	-43.0467	146.807	Non-significant
463	Forest	-26.6467	149.48	Non-significant
464	Forest	-33.3917	115.971	Non-significant
469	Forest	-33.3792	149.858	Non-significant
470	Forest	-33.8987	149.807	Non-significant
473	Forest	34	116	Non-significant
489	Grassland	33.05	102.6	Non-significant
494	Grassland	38.7951	110.358	Non-significant
495	Grassland	38.7833	110.367	Non-significant
510	Grassland	34.8021	38.9968	Non-significant
547	Grassland	-27.9722	153.044	Non-significant
548	Grassland	-26.4903	152.953	Non-significant
549	Grassland	-27.0833	152.361	Non-significant
550	Grassland	-28.67	151.908	Non-significant
551	Grassland	-27.9722	153.044	Non-significant
555	Grassland	-26.1933	152.691	Non-significant
557	Grassland	-26.1933	152.691	Non-significant
559	Grassland	-26.3289	152.817	Non-significant
563	Forest	35.9579	-83.5391	Non-significant
566	Forest	-3.96667	-79.0667	Non-significant
567	Forest	-35.3897	148.804	Non-significant
568	Forest	10.1833	-84.6667	Non-significant
569	Forest	26.7	115.067	Non-significant
571	Forest	65.0354	-146.842	Non-significant
573	Grassland	37.35	100.07	Non-significant
574	Tundra	76.4833	-68.4333	Non-significant
575	Wetland	56.25	13.55	Non-significant
576	Wetland	68.6667	18.9667	Non-significant
577	Grassland	33.67	101.87	Non-significant
578	Grassland	42.2446	-99.6518	Non-significant
579	Grassland	39.972	-105.234	Non-significant
580	Grassland	44.2767	-121.968	Non-significant
581	Grassland	-36.874	147.254	Non-significant
582	Grassland	-27.7349	151.14	Non-significant
583	Grassland	41.7851	-93.3854	Non-significant
584	Grassland	45.425	-93.2115	Non-significant
586	Grassland	48.46	-123.38	Non-significant
587	Grassland	32.875	-117.052	Non-significant
588	Grassland	47.1132	8.54182	Non-significant
590	Grassland	36.8719	-86.7017	Non-significant
591	Grassland	42.7237	-119.498	Non-significant
592	Grassland	51.3921	11.878	Non-significant
594	Grassland	39.0128	-123.06	Non-significant
596	Grassland	39.05	-99.1	Non-significant
598	Grassland	44.2052	-122.128	Non-significant
599	Grassland	38.8643	-122.406	Non-significant
603	Grassland	39.05	-99.1	Non-significant
604	Grassland	33.3439	-81.6509	Non-significant
605	Grassland	34.7	-120.017	Non-significant
606	Grassland	-2.2545	34.5126	Non-significant
607	Grassland	34.3592	-106.691	Non-significant
608	Grassland	40.8167	-104.767	Non-significant
609	Grassland	44.2052	-122.128	Non-significant
610	Grassland	39.2355	-121.284	Non-significant
612	Grassland	38.1358	-84.5006	Non-significant
613	Grassland	-29.8116	30.7157	Non-significant
614	Grassland	31.044	-97.349	Non-significant
615	Grassland	40.075	-88.829	Non-significant
616	Grassland	-29.67	30.4	Non-significant
618	Grassland	46.6149	-124.048	Non-significant
619	Grassland	39.0833	-96.5833	Non-significant
620	Forest	50.6417	-127.316	Non-significant
622	Wetland	51.3167	5.11667	Non-significant
623	Wetland	51.0833	5.3	Non-significant
624	Forest	-6.83333	37.6333	Non-significant
625	Tundra	53.25	9.96667	Non-significant
626	Forest	38.1659	-119.07	Non-significant
628	Forest	-18.0333	33.0167	Non-significant
629	Forest	-18.0333	33.0167	Non-significant
630	Forest	-19.85	32.8	Non-significant
632	Forest	-19.3667	30.6333	Non-significant
633	Forest	-19.3667	30.6333	Non-significant
634	Forest	-19.9	32.95	Non-significant
635	Forest	-19.9	32.95	Non-significant
636	Grassland	33.3075	-112.325	Non-significant
637	Grassland	33.4725	-112.068	Non-significant
638	Grassland	33.5452	-111.466	Non-significant
639	Forest	35.2919	-85.8002	Non-significant
640	Wetland	33.3344	-81.4759	Non-significant
641	Grassland	50.2	13.85	Non-significant
642	Forest	50.0167	-92.5667	Non-significant
646	Grassland	-3.96667	-79.0667	Non-significant
648	Grassland	53.1633	-1.66999	Non-significant
650	Forest	34.7307	-82.8516	Non-significant
652	Tundra	68.6333	-149.6	Non-significant
657	Tundra	40.05	-105.6	Non-significant
659	Tundra	40.05	-105.6	Non-significant
662	Wetland	58.7705	-94.0873	Non-significant
663	Wetland	58.7705	-94.0873	Non-significant
7	Forest	19.9167	-155.333	Significant
15	Grassland	48.8333	-72.5333	Significant
16	Grassland	37.6167	101.2	Significant
17	Wetland	47.5833	133.517	Significant
19	Grassland	37.6167	101.2	Significant
22	Wetland	25.1892	-80.4586	Significant
23	Wetland	25.1212	-80.5554	Significant
24	Wetland	25.1006	-80.7039	Significant
27	Wetland	24.9799	-80.7832	Significant
31	Grassland	-35.746	-58.0308	Significant
32	Grassland	-35.746	-58.0308	Significant
46	Grassland	-43.7833	171.8	Significant
47	Forest	-3.7	104	Significant
52	Forest	-26.5	-54.6667	Significant
53	Forest	41.65	60.62	Significant
54	Grassland	33.5	10.6667	Significant
56	Wetland	-54.75	-68.3333	Significant
60	Tundra	54.3778	-2.72023	Significant
62	Grassland	40.6667	22.75	Significant
65	Wetland	47.5833	133.517	Significant
71	Wetland	42.2167	126.517	Significant
74	Forest	-2.98333	-47.5167	Significant
75	Wetland	18.1661	-88.5244	Significant
76	Wetland	18.1661	-88.5244	Significant
80	Grassland	39.55	41.61	Significant
110	Grassland	49.6333	-112.783	Significant
112	Grassland	-37.8167	142.067	Significant
113	Wetland	18.7233	-89.4	Significant
114	Wetland	18.7233	-89.4	Significant
115	Wetland	18.7233	-89.4	Significant
119	Forest	19.52	-155.321	Significant
120	Grassland	39.5833	39.6333	Significant
121	Grassland	41.3225	15.1792	Significant
122	Grassland	41.2212	15.3764	Significant
123	Grassland	41.5259	15.5876	Significant
124	Grassland	41.71	15.95	Significant
125	Grassland	41.85	15.845	Significant
128	Wetland	16.8333	-88.1	Significant
129	Wetland	16.8333	-88.1	Significant
130	Grassland	46.25	-122.167	Significant
131	Forest	-15.9333	-47.8833	Significant
132	Forest	21.5	-157.833	Significant
133	Forest	21.5	-157.833	Significant
149	Grassland	41.35	36.25	Significant
150	Forest	44.7833	-0.931667	Significant
151	Forest	-33.35	150.3	Significant
156	Forest	21.1	-89.2833	Significant
157	Forest	21.1	-89.2833	Significant
158	Forest	49.4167	-124.667	Significant
159	Forest	-34.55	150.367	Significant
167	Forest	19.4167	-155.25	Significant
168	Forest	22.1333	-159.633	Significant
177	Forest	-17.75	-44.8333	Significant
209	Grassland	36.1949	35.9167	Significant
212	Grassland	33.0167	35.25	Significant
213	Forest	32	-92	Significant
221	Forest	19.95	-155.6	Significant
225	Wetland	54.4667	-113.383	Significant
229	Grassland	33.1	35.35	Significant
236	Grassland	-38.333	175.163	Significant
237	Grassland	-43.8272	171.714	Significant
238	Grassland	-43.8272	171.714	Significant
240	Grassland	-46.0933	168.924	Significant
241	Grassland	-45.5667	167.609	Significant
246	Forest	19.4167	-155.25	Significant
248	Grassland	-40.3	175.833	Significant
252	Grassland	52.8627	-4.10539	Significant
256	Grassland	-37.8	175.279	Significant
257	Forest	-36.7578	174.592	Significant
271	Grassland	37.25	-121.75	Significant
274	Tundra	40.03	-105.35	Significant
277	Grassland	51.02	5.9	Significant
284	Wetland	52.1667	5.08249	Significant
289	Wetland	52.1515	5.12754	Significant
290	Grassland	52.0167	5.6	Significant
292	Wetland	52.1922	5.05219	Significant
303	Wetland	52.1922	5.05217	Significant
305	Forest	19.6556	-155.271	Significant
306	Forest	19.6889	-155.278	Significant
308	Wetland	62.6667	11.8333	Significant
310	Forest	18	-77	Significant
312	Grassland	-30.4	29.4	Significant
313	Forest	34.9144	-77.0565	Significant
316	Forest	-2.98333	-47.5167	Significant
320	Wetland	46	-89	Significant
321	Wetland	46	-89	Significant
322	Wetland	46	-89	Significant
323	Wetland	27.55	-80.3333	Significant
327	Wetland	51.2147	5.16861	Significant
330	Grassland	-23.7559	31.4335	Significant
334	Wetland	58.7167	-94.4333	Significant
340	Forest	40.0333	-3	Significant
341	Forest	40.0333	-3	Significant
344	Wetland	32.5167	120.367	Significant
352	Grassland	66.5028	25.7292	Significant
354	Grassland	64.025	23.505	Significant
358	Grassland	65.8375	24.1	Significant
361	Grassland	67.4133	26.5742	Significant
365	Grassland	65.9647	29.1883	Significant
374	Grassland	64.5575	26.8458	Significant
380	Grassland	61.3408	24.2733	Significant
381	Grassland	62.2217	30.3292	Significant
384	Wetland	42.4061	-71.3851	Significant
386	Wetland	42.4061	-71.3851	Significant
387	Wetland	42.4061	-71.3851	Significant
388	Wetland	42.4061	-71.3851	Significant
390	Wetland	37.4285	-75.827	Significant
391	Wetland	29.3877	-89.5973	Significant
392	Wetland	29.3877	-89.5973	Significant
393	Wetland	29.3877	-89.5973	Significant
394	Wetland	29.2448	-90.6577	Significant
395	Wetland	29.2448	-90.6577	Significant
396	Wetland	29.2448	-90.6577	Significant
400	Forest	-41.6183	147.936	Significant
402	Forest	-34.6	150.4	Significant
404	Forest	-34.6	150.4	Significant
412	Wetland	16.8333	-88.1	Significant
415	Wetland	16.8333	-88.1	Significant
418	Wetland	16.8333	-88.1	Significant
423	Grassland	37.4061	-122.245	Significant
429	Wetland	32.7785	-79.904	Significant
432	Forest	-35.2892	148.875	Significant
433	Forest	-29.96	153.169	Significant
434	Forest	-29.96	153.169	Significant
436	Forest	-29.96	153.169	Significant
437	Forest	-29.96	153.169	Significant
438	Forest	-29.96	153.169	Significant
439	Forest	-29.96	153.169	Significant
440	Forest	-29.96	153.169	Significant
442	Forest	-38.2333	146.5	Significant
443	Forest	-38.2667	146.05	Significant
445	Forest	-36.3767	146.73	Significant
447	Forest	-12.445	130.871	Significant
454	Forest	-33.1	116.05	Significant
455	Forest	-41.6183	147.936	Significant
457	Forest	-36.7578	174.592	Significant
458	Forest	-36.7578	174.592	Significant
459	Forest	-36.7578	174.592	Significant
460	Forest	-36.7578	174.592	Significant
461	Forest	-38.2667	146.667	Significant
465	Forest	-34.6	150.4	Significant
466	Forest	-33.55	150.367	Significant
467	Forest	-32.55	150.367	Significant
468	Forest	-41.4667	148	Significant
471	Forest	-33.45	150.117	Significant
472	Forest	-33.45	150.117	Significant
474	Wetland	46.864	-67.998	Significant
483	Forest	-37.2833	142.257	Significant
484	Forest	-37.2833	142.257	Significant
485	Forest	-37.2833	142.257	Significant
486	Forest	-36.7207	175.603	Significant
487	Forest	-36.7578	174.592	Significant
491	Grassland	-37.8	175.279	Significant
508	Grassland	-38.4783	175.141	Significant
543	Grassland	-28.7767	151.969	Significant
544	Grassland	-28.7775	151.993	Significant
545	Grassland	-27.9722	153.044	Significant
546	Grassland	-28.67	151.908	Significant
552	Grassland	-27.9267	152.617	Significant
553	Grassland	-26.4236	152.922	Significant
554	Grassland	-26.1933	152.691	Significant
556	Grassland	-26.975	152.325	Significant
558	Grassland	-26.5428	153.063	Significant
560	Grassland	-28.7873	151.563	Significant
561	Grassland	-17.25	145.333	Significant
564	Forest	29.9997	-85.2612	Significant
565	Forest	29.8667	-84.6667	Significant
570	Forest	30.0297	117.733	Significant
572	Grassland	37.35	100.07	Significant
585	Grassland	41.2	-101.63	Significant
589	Grassland	-29.2842	30.2917	Significant
593	Grassland	43.3791	-95.1864	Significant
595	Grassland	-36.2	143.75	Significant
597	Grassland	53.9856	-2.62842	Significant
600	Grassland	-31.7821	117.611	Significant
601	Grassland	51.3921	11.878	Significant
602	Grassland	39.43	-120.24	Significant
611	Grassland	48.2066	-122.625	Significant
617	Grassland	36.0083	-79.0204	Significant
621	Wetland	51.2147	5.16861	Significant
627	Forest	18.3133	-65.8217	Significant
631	Forest	-19.85	32.8	Significant
643	Forest	64.3333	-20.2333	Significant
644	Forest	64.1333	-20.6667	Significant
645	Forest	-41.45	146.35	Significant
647	Grassland	-37.7833	175.317	Significant
649	Grassland	53.1633	-1.66999	Significant
651	Grassland	42.05	116.283	Significant
653	Tundra	68.76	-148.89	Significant
654	Tundra	69.5	-148.55	Significant
655	Tundra	68.44	-149.38	Significant
656	Tundra	69.9	-148.8	Significant
658	Tundra	40.05	-105.6	Significant
660	Grassland	37.7169	-112.818	Significant
661	Grassland	33.9667	101.883	Significant
665	Grassland	42.4072	-85.4016	Significant

## Sheet: Fig. 1b
Enumber	Ecosystem	Latitude	Longitude	Limitation
4	Crop	-28.2903	-49.9489	Non-significant
9	Crop	39.7	141.15	Non-significant
15	Crop	32.3219	75.9858	Non-significant
21	Crop	-21.2047	-44.9803	Non-significant
22	Crop	-21.2028	-44.9806	Non-significant
38	Crop	-28.4356	-49.9317	Non-significant
43	Crop	7.48	36.8719	Non-significant
47	Crop	-36.9333	-72	Non-significant
48	Crop	-37.45	-72.3	Non-significant
60	Crop	40.1075	-88.2673	Non-significant
69	Crop	38.2167	46.2833	Non-significant
72	Crop	40.1075	-88.2673	Non-significant
75	Crop	11.9167	37.3333	Non-significant
87	Crop	7.83333	3.91667	Non-significant
88	Crop	41.3069	-91.6989	Non-significant
89	Crop	42.4764	-91.925	Non-significant
90	Crop	41.3912	-95.4778	Non-significant
93	Crop	41.3912	-95.4778	Non-significant
94	Crop	43.113	-95.6454	Non-significant
96	Crop	42.0889	-94.8705	Non-significant
97	Crop	40.6914	-92.3814	Non-significant
99	Crop	41.3912	-95.4778	Non-significant
100	Crop	43.113	-95.6454	Non-significant
102	Crop	40.7026	-94.3593	Non-significant
103	Crop	41.3912	-95.4778	Non-significant
104	Crop	42.07	-93.911	Non-significant
107	Crop	42.07	-93.911	Non-significant
120	Crop	51.9227	19.1357	Non-significant
141	Crop	36.6808	-121.679	Non-significant
142	Crop	36.6808	-121.679	Non-significant
143	Crop	36.5757	-121.52	Non-significant
144	Crop	36.5757	-121.52	Non-significant
145	Crop	36.2149	-121.12	Non-significant
146	Crop	36.2149	-121.12	Non-significant
148	Crop	36.2149	-121.12	Non-significant
149	Crop	36.6808	-121.679	Non-significant
150	Crop	36.4247	-121.326	Non-significant
151	Crop	36.5757	-121.52	Non-significant
152	Crop	36.6808	-121.679	Non-significant
156	Crop	9.3	5.06667	Non-significant
168	Crop	35.2011	-91.8318	Non-significant
169	Crop	-25.75	28.2667	Non-significant
177	Crop	55.2112	-119.454	Non-significant
180	Crop	26.5807	-80.7131	Non-significant
184	Crop	42.9362	-92.5699	Non-significant
185	Crop	42.9362	-92.5699	Non-significant
186	Crop	42.9362	-92.5699	Non-significant
187	Crop	42.9362	-92.5699	Non-significant
189	Crop	42.4189	-93.3964	Non-significant
192	Crop	42.7407	-94.5478	Non-significant
193	Crop	42.7407	-94.5478	Non-significant
196	Crop	41.1404	-92.234	Non-significant
197	Crop	41.1404	-92.234	Non-significant
198	Crop	41.1404	-92.234	Non-significant
199	Crop	41.1404	-92.234	Non-significant
200	Crop	41.5823	-91.6469	Non-significant
201	Crop	41.5823	-91.6469	Non-significant
202	Crop	41.5823	-91.6469	Non-significant
203	Crop	41.5823	-91.6469	Non-significant
204	Crop	41.47	-91.8275	Non-significant
205	Crop	42.0482	-93.6715	Non-significant
206	Crop	33.6898	-80.2259	Non-significant
207	Crop	33.6898	-80.2259	Non-significant
208	Crop	33.6898	-80.2259	Non-significant
209	Crop	41.47	-91.8275	Non-significant
210	Crop	39.9656	-75.9256	Non-significant
211	Crop	41.47	-91.8275	Non-significant
212	Crop	41.47	-91.8275	Non-significant
213	Crop	41.47	-91.8275	Non-significant
214	Crop	39.9656	-75.9256	Non-significant
220	Crop	32.8833	59.2167	Non-significant
221	Crop	31.0167	59.1667	Non-significant
237	Crop	50.5025	4.48333	Non-significant
238	Crop	51.1	10.5	Non-significant
239	Crop	56.4903	-4.19838	Non-significant
249	Crop	46.0005	-102.647	Non-significant
250	Crop	48.7639	-98.3617	Non-significant
251	Crop	47.4437	-99.1253	Non-significant
265	Crop	7.50148	3.90978	Non-significant
266	Crop	6.87443	3.71809	Non-significant
267	Crop	6.88274	4.00826	Non-significant
272	Crop	50.299	-107.83	Non-significant
413	Crop	28.2583	116.34	Non-significant
417	Crop	33	114.35	Non-significant
488	Crop	10.396	7.71316	Non-significant
490	Crop	42.0601	-93.8425	Non-significant
491	Crop	34.6777	-87.6787	Non-significant
492	Crop	42.0601	-93.8425	Non-significant
493	Crop	42.017	-93.6808	Non-significant
501	Crop	36.43	30.84	Non-significant
512	Crop	-29.4233	150.95	Non-significant
526	Crop	38.2558	-81.4285	Non-significant
527	Crop	42.7512	-71.41	Non-significant
528	Crop	41.6662	-91.5785	Non-significant
529	Crop	41.6662	-91.5785	Non-significant
531	Crop	42.6124	-94.1422	Non-significant
533	Crop	42.3678	-93.1056	Non-significant
534	Crop	42.7801	-86.0673	Non-significant
535	Crop	42.7481	-93.2255	Non-significant
536	Crop	42.3642	-94.3024	Non-significant
539	Crop	42.07	-93.911	Non-significant
540	Crop	42.8503	-72.5574	Non-significant
541	Crop	42.3465	-95.4571	Non-significant
542	Crop	43.0622	-89.334	Non-significant
545	Crop	42.7084	-92.5917	Non-significant
546	Crop	42.3678	-93.1056	Non-significant
547	Crop	42.7801	-86.0673	Non-significant
548	Crop	42.7481	-93.2255	Non-significant
549	Crop	42.4859	-94.1514	Non-significant
550	Crop	39.8649	-75.0523	Non-significant
551	Crop	39.8649	-75.0523	Non-significant
3	Crop	37.9893	-100.815	Significant
5	Crop	-15.2739	39.3136	Significant
6	Crop	-15.1408	36.4136	Significant
7	Crop	-19.0885	33.48	Significant
10	Crop	6.71667	-1.55	Significant
11	Crop	40	116	Significant
13	Crop	30.9333	75.8667	Significant
14	Crop	30.9	75.45	Significant
19	Crop	36.0333	104.417	Significant
31	Crop	9	-2	Significant
40	Crop	0.125694	34.4044	Significant
41	Crop	-21.0853	-48.9061	Significant
46	Crop	39.51	41.61	Significant
58	Crop	49.95	36.3	Significant
70	Crop	44.0167	99.6333	Significant
71	Crop	43.5	100.05	Significant
80	Crop	-13.5333	33.5167	Significant
82	Crop	36.35	49.55	Significant
85	Crop	34.5	74	Significant
91	Crop	42.07	-93.911	Significant
92	Crop	41.0652	-94.6864	Significant
95	Crop	42.07	-93.911	Significant
98	Crop	42.07	-93.911	Significant
101	Crop	42.0889	-94.8705	Significant
105	Crop	42.4764	-91.925	Significant
106	Crop	41.3912	-95.4778	Significant
108	Crop	8.48333	4.58333	Significant
109	Crop	-27.4667	151.383	Significant
110	Crop	-28.9	150.1	Significant
111	Crop	22.9667	77.5167	Significant
112	Crop	6.6	6.31667	Significant
114	Crop	7.50148	3.90978	Significant
130	Crop	7.51667	3.75	Significant
139	Crop	37.6	116.417	Significant
140	Crop	43.8167	125.65	Significant
147	Crop	36.2149	-121.12	Significant
157	Crop	7.93333	3.75	Significant
158	Crop	9.46667	8.36667	Significant
159	Crop	10.4	7.7	Significant
166	Crop	35.2011	-91.8318	Significant
167	Crop	35.2011	-91.8318	Significant
170	Crop	32.2167	-98.2	Significant
171	Crop	30.95	-93.2833	Significant
172	Crop	31.1	-92.4	Significant
175	Crop	52.5277	5.5955	Significant
179	Crop	26.6888	-80.6569	Significant
181	Crop	26.5807	-80.7131	Significant
182	Crop	26.5807	-80.7131	Significant
188	Crop	42.4189	-93.3964	Significant
190	Crop	42.4189	-93.3964	Significant
191	Crop	42.4189	-93.3964	Significant
194	Crop	42.7407	-94.5478	Significant
195	Crop	42.7407	-94.5478	Significant
216	Crop	11.1	-4.38333	Significant
217	Crop	12.88	-1.55	Significant
233	Crop	32.3	-94.9833	Significant
234	Crop	17.6	78.2667	Significant
236	Crop	52.1326	5.29127	Significant
240	Crop	53	-1.5	Significant
248	Crop	46.8987	-102.817	Significant
255	Crop	12.9095	2.91142	Significant
268	Crop	49.6055	-100.032	Significant
269	Crop	49.6055	-100.032	Significant
270	Crop	49.0917	-100.607	Significant
271	Crop	50.615	-108.462	Significant
273	Crop	50.9997	-0.107325	Significant
274	Crop	37.7833	30.5	Significant
389	Crop	23.12	113.36	Significant
404	Crop	41.2275	-96.4805	Significant
414	Crop	35.2133	107.757	Significant
415	Crop	35.2133	107.757	Significant
416	Crop	35.2133	107.757	Significant
418	Crop	38.6187	100.419	Significant
440	Crop	35.7167	-79.1783	Significant
441	Crop	35.7167	-79.1783	Significant
486	Crop	9.81	10.13	Significant
487	Crop	10.396	7.71316	Significant
489	Crop	10.396	7.71316	Significant
499	Crop	13.25	2.3	Significant
503	Crop	0.1	34.5667	Significant
504	Crop	-12.4517	-55.3	Significant
507	Crop	-29.5022	150.107	Significant
508	Crop	-29.1528	150.271	Significant
509	Crop	-29.7883	150.099	Significant
510	Crop	-30.7317	150.725	Significant
511	Crop	-30.9657	150.639	Significant
513	Crop	-29.625	150.806	Significant
514	Crop	-30.7317	150.725	Significant
515	Crop	-31.06	150.761	Significant
516	Crop	-29.4658	149.835	Significant
517	Crop	48.2817	-116.583	Significant
518	Crop	-4.25	15.2683	Significant
522	Crop	29.9155	-99.5442	Significant
523	Crop	52.9417	-106.43	Significant
524	Crop	38.2558	-81.4285	Significant
525	Crop	38.2558	-81.4285	Significant
530	Crop	41.1814	-91.1854	Significant
532	Crop	42.7084	-92.5917	Significant
537	Crop	39.8649	-75.0523	Significant
538	Crop	39.8649	-75.0523	Significant
543	Crop	43.1998	-91.1594	Significant
544	Crop	42.7084	-92.5917	Significant
552	Crop	0.1	34.5667	Significant
553	Crop	-1.51667	37.3167	Significant
573	Crop	37.9893	-100.815	Significant

## Sheet: Fig. 2a
Enumber	Ecosystem type	Absolute latitude	Ln(RR)	Weight
1	Grassland	35.9667	-0.0118966	391.105
7	Forest	19.9167	0.451762	17.9577
11	Grassland	50.1795	0.0309631	10.905
15	Grassland	48.8333	0.374693	13.4683
16	Grassland	37.6167	0.419373	110.924
17	Wetland	47.5833	0.378831	10.2348
19	Grassland	37.6167	0.238768	81.5864
22	Wetland	25.1892	1.20208	5.94891
23	Wetland	25.1212	1.04794	7.82906
24	Wetland	25.1006	1.80181	4.06964
25	Wetland	25.0032	-0.225104	7.84352
26	Wetland	25.0053	0.00847193	6.65161
27	Wetland	24.9799	0.363956	6.32356
28	Forest	42.5	-0.0200963	149.621
30	Grassland	35.746	-0.0540656	1.54877
31	Grassland	35.746	1.21848	7.28291
32	Grassland	35.746	0.573345	11.9536
33	Grassland	42.87	-0.0108791	14.8452
34	Grassland	35.4168	-0.180126	17.9577
35	Grassland	36.3276	-0.148956	17.9577
37	Grassland	42.0333	-0.0422598	169.36
41	Grassland	34.9167	-0.0887476	251.612
42	Grassland	38.8333	0.149003	13.4683
46	Grassland	43.7833	0.896088	518.437
47	Forest	3.7	0.431018	112.99
48	Forest	12.8387	0.0188144	23.5959
49	Forest	12.9475	-0.273832	9.09158
50	Forest	13.0492	0.161139	14.9496
51	Forest	13.1903	0.11502	32.0759
52	Forest	26.5	0.592498	13.4683
53	Forest	41.65	0.314193	17.9577
54	Grassland	33.5	0.509825	17.9577
56	Wetland	54.75	0.248145	7.07528
58	Grassland	49.8783	0.126284	22.4471
59	Grassland	31.9958	0.13867	17.9577
60	Tundra	54.3778	0.609766	54.9006
61	Wetland	41.2803	-0.117783	7.9846
62	Grassland	40.6667	0.482821	33.2906
63	Grassland	40.6308	0.0547506	23.0807
64	Forest	24.2172	-0.034907	3.06998
65	Wetland	47.5833	0.465893	6.12546
70	Grassland	40.1833	0.0785708	13.4683
71	Wetland	42.2167	0.684881	7.74353
73	Grassland	33.9969	0.043545	5.95844
74	Forest	2.98333	0.31229	9.36246
75	Wetland	18.1661	1.38817	6.55848
76	Wetland	18.1661	0.988296	6.55848
78	Grassland	37.8667	0.0395648	100.084
80	Grassland	39.55	0.457833	118.738
81	Grassland	50.27	0.0336313	17.9577
110	Grassland	49.6333	0.555939	17.9577
112	Grassland	37.8167	1.72657	18.9256
113	Wetland	18.7233	1.53597	3.37577
114	Wetland	18.7233	0.741413	4.0459
115	Wetland	18.7233	1.11647	4.02405
117	Forest	29.7199	0.206618	61.9148
118	Grassland	36.26	-0.137506	2.26081
119	Forest	19.52	0.361601	17.9577
120	Grassland	39.5833	0.745092	13.4683
121	Grassland	41.3225	0.774825	17.9577
122	Grassland	41.2212	1.08705	17.9577
123	Grassland	41.5259	0.721878	17.9577
124	Grassland	41.71	0.393456	17.9577
125	Grassland	41.85	0.557851	17.9577
127	Wetland	16.8333	0.0212137	10.1157
128	Wetland	16.8333	0.305288	8.00309
129	Wetland	16.8333	1.47842	8.39422
130	Grassland	46.25	0.259155	21.3528
131	Forest	15.9333	0.662842	7.88263
132	Forest	21.5	1.59584	17.9577
133	Forest	21.5	2.10427	17.9577
134	Forest	8.51389	0.0788586	71.3663
149	Grassland	41.35	0.554558	325.033
150	Forest	44.7833	1.75081	2.7806
151	Forest	33.35	1.49489	99.6525
156	Forest	21.1	0.840909	16.5835
157	Forest	21.1	0.854733	11.7728
158	Forest	49.4167	0.50615	22.4471
159	Forest	34.55	0.471347	25.4049
167	Forest	19.4167	0.24153	2.76252
168	Forest	22.1333	0.429898	7.18993
170	Grassland	48.9833	-0.0394788	17.9577
172	Grassland	35.8213	-0.11641	13.4683
177	Forest	17.75	0.716777	13.4683
209	Grassland	36.1949	0.537094	13.4683
212	Grassland	33.0167	1.42583	187.28
213	Forest	32	0.510826	17.9577
216	Grassland	46.354	0.157564	13.4683
217	Forest	39.8483	0.0591889	256.553
218	Grassland	37.4667	0.127676	17.9577
219	Forest	19.95	0.00547951	3.62759
220	Forest	19.95	0.0517343	6.06834
221	Forest	19.95	0.410063	36.9997
222	Wetland	54.6833	-0.232805	10.0265
223	Wetland	54.4667	0.142251	8.83732
224	Wetland	54.4667	-0.0779615	7.93534
225	Wetland	54.4667	0.309823	3.34645
226	Wetland	54.1667	-0.0664696	6.87077
229	Grassland	33.1	0.633586	161.168
235	Grassland	37.5987	0.133675	13.4683
236	Grassland	38.333	0.303781	13.4683
237	Grassland	43.8272	0.490934	13.4683
238	Grassland	43.8272	0.340725	13.4683
239	Grassland	46.354	0.151629	13.4683
240	Grassland	46.0933	0.462075	13.4683
241	Grassland	45.5667	0.428732	13.4683
246	Forest	19.4167	0.361013	16.1417
247	Forest	19.4167	0.182322	6.61765
248	Grassland	40.3	0.807558	17.9577
250	Forest	46.9582	0.0526437	13.4683
251	Forest	47.7372	0.0190482	13.4683
252	Grassland	52.8627	0.311057	12.2818
253	Forest	61.8167	0.0270287	17.9577
254	Forest	61.4	-0.0121214	17.9577
255	Forest	61.1	0.138836	17.9577
256	Grassland	37.8	0.341911	18.7813
257	Forest	36.7578	0.48188	13.4683
258	Forest	36.995	0.0584702	13.4683
269	Grassland	22.17	-0.194488	147.897
270	Grassland	37.25	-0.171272	43.194
271	Grassland	37.25	0.239826	22.4471
272	Grassland	37.25	0.0455074	22.4471
273	Tundra	40.03	0.106863	22.4471
274	Tundra	40.03	0.310155	22.4471
277	Grassland	51.02	0.328809	7.83929
278	Grassland	51.02	0.203401	87.7833
279	Wetland	51.6804	0.0408265	6.96107
280	Wetland	51.6804	-0.287681	4.95721
281	Wetland	51.8668	0.0363679	6.73478
282	Wetland	51.8668	0	9.81448
283	Wetland	51.8668	0.158223	6.72877
284	Wetland	52.1667	0.405464	6.13543
285	Wetland	52.1667	0.21752	8.28536
286	Wetland	52.1515	0.0606228	6.89442
287	Wetland	52.1515	0.175049	5.89228
288	Wetland	52.1515	0.0719737	8.53585
289	Wetland	52.1515	0.328114	9.36492
290	Grassland	52.0167	0.32424	10.2695
291	Grassland	52.0167	-0.0551856	11.9879
292	Wetland	52.1922	0.837188	8.43492
293	Grassland	51.9	-0.107056	3.47047
294	Grassland	52.0667	0.212622	55.0691
295	Forest	2.98333	-0.0692857	10.2454
296	Grassland	51.5417	0.116339	46.2331
297	Grassland	51.5417	0.0474021	29.8031
298	Grassland	51.5417	0.188969	28.0689
299	Grassland	51.5417	0.0617479	310.819
300	Grassland	51.5417	0.021623	171.065
301	Grassland	51.05	0.130869	89.4491
302	Wetland	52.1922	0.17246	9.92831
303	Wetland	52.1922	0.537587	7.81052
304	Wetland	52.1922	-0.106232	7.98843
305	Forest	19.6556	1.05779	17.9577
306	Forest	19.6889	1.32295	17.9577
307	Wetland	62.6667	-0.119841	5.8467
308	Wetland	62.6667	0.3233	5.8467
309	Wetland	62.6667	0.200671	5.8467
310	Forest	18	0.290924	17.9577
311	Tundra	43.45	0.124004	27.3598
312	Grassland	30.4	0.327456	13.4683
313	Forest	34.9144	0.81093	17.9577
314	Wetland	54.6333	0.158697	7.07528
315	Wetland	54.0333	0.156327	7.07528
316	Forest	2.98333	0.305102	13.4683
317	Wetland	52.2167	0.0900608	8.28625
320	Wetland	46	0.317454	9.50289
321	Wetland	46	1.06864	5.46591
322	Wetland	46	1.01644	6.38617
323	Wetland	27.55	0.435554	6.55848
324	Grassland	3.95	0.0723207	142.43
325	Wetland	68.3333	-0.12355	5.29402
326	Wetland	57.0833	0.159129	3.26707
327	Wetland	51.2147	0.508738	7.5301
328	Forest	65.0762	-0.192486	17.6965
329	Grassland	25.1287	-0.0259973	15.9946
330	Grassland	23.7559	0.465034	18.0238
331	Grassland	25.2962	0.0052787	22.9082
332	Grassland	24.4044	0.00339328	13.9115
333	Grassland	22.78	-0.451927	7.11521
334	Wetland	58.7167	0.580667	8.02793
335	Wetland	58.7167	0.110712	8.31542
336	Forest	6.92342	0.178741	17.9577
337	Grassland	42.9667	0.140584	3.20901
338	Forest	43.2833	0	8.97884
339	Grassland	0	0.101254	17.9577
340	Forest	40.0333	0.525352	5.32966
341	Forest	40.0333	0.428762	5.09143
342	Wetland	53.5	-0.259109	8.07127
343	Wetland	53.5	-0.0657514	8.73951
344	Wetland	32.5167	0.831591	6.82742
345	Grassland	64.025	0.0953102	17.9577
346	Grassland	61.365	0.0861777	17.9577
347	Grassland	61.3408	0.19062	17.9577
348	Grassland	63.7717	0.0676586	17.9577
349	Grassland	63.86	0.0198026	17.9577
350	Grassland	66.035	0.139762	17.9577
351	Grassland	63.1608	0.00995033	17.9577
352	Grassland	66.5028	0.314811	17.9577
353	Grassland	63.3693	0.0676586	17.9577
354	Grassland	64.025	0.364643	17.9577
355	Grassland	63.3693	0.14842	17.9577
356	Grassland	63.3693	0.223144	17.9577
357	Grassland	63.3693	0.198851	17.9577
358	Grassland	65.8375	0.371564	17.9577
359	Grassland	65.9647	0.207014	17.9577
360	Grassland	67.4133	0.10436	17.9577
361	Grassland	67.4133	0.300105	17.9577
362	Grassland	64.6642	0.0392207	17.9577
363	Grassland	65.9647	0.182322	17.9577
364	Grassland	67.4133	0.14842	17.9577
365	Grassland	65.9647	0.524729	17.9577
366	Grassland	65.8375	0.122218	17.9577
367	Grassland	65.9647	0.182322	17.9577
368	Grassland	65.8375	0.0676586	17.9577
369	Grassland	61.5133	0.0487902	17.9577
370	Grassland	60.8	-0.0304592	17.9577
371	Grassland	62.94	0.14842	17.9577
372	Grassland	60.8	0.0582689	17.9577
373	Grassland	63.7717	0.0861777	17.9577
374	Grassland	64.5575	0.270027	17.9577
375	Grassland	63.7717	0.0392207	17.9577
376	Grassland	64.6642	0.0392207	17.9577
377	Grassland	64.6642	-0.0202027	17.9577
378	Grassland	63.1608	-0.0943107	17.9577
379	Grassland	63.1608	-0.0202027	17.9577
380	Grassland	61.3408	0.24686	17.9577
381	Grassland	62.2217	1.9713	17.9577
383	Wetland	44.682	0.0336185	9.23903
384	Wetland	42.4061	0.931558	8.25244
385	Wetland	42.4061	0.0581085	10.1013
386	Wetland	42.4061	0.526094	5.56564
387	Wetland	42.4061	0.447311	10.159
388	Wetland	42.4061	0.28768	8.39203
389	Wetland	37.4285	0.143104	10.118
390	Wetland	37.4285	0.349811	10.048
391	Wetland	29.3877	0.337693	10.1469
392	Wetland	29.3877	0.575365	9.8522
393	Wetland	29.3877	0.759286	9.61517
394	Wetland	29.2448	1.21924	9.0735
395	Wetland	29.2448	0.526094	10.0754
396	Wetland	29.2448	0.847296	9.15408
398	Forest	12.4783	0.121174	17.9577
399	Forest	11.5725	0.0118345	8.97884
400	Forest	41.6183	0.623317	13.4683
401	Forest	31.4242	0.0540672	22.4471
402	Forest	34.6	0.846837	17.9577
403	Forest	34.6	0.0448075	17.9577
404	Forest	34.6	0.666803	17.9577
411	Grassland	58.6	0.207639	60.9129
412	Wetland	16.8333	1.15181	2.84811
415	Wetland	16.8333	2.17826	1.78949
418	Wetland	16.8333	1.42157	2.47709
421	Wetland	42.7967	0.0334956	8.29269
422	Grassland	37.1849	-0.0164613	27.0453
423	Grassland	37.4061	0.258001	26.9365
424	Grassland	38.2955	0.168335	17.9577
425	Forest	36.25	0.0976158	17.9577
426	Tundra	69.3937	0.0886361	70.2021
427	Tundra	69.3937	-0.292752	51.5643
428	Forest	5.285	0.0927817	22.4471
429	Wetland	32.7785	0.279958	8.01412
432	Forest	35.2892	2.44203	17.9577
433	Forest	29.96	0.445739	8.97884
434	Forest	29.96	0.33244	8.97884
435	Forest	29.96	0.174803	8.97884
436	Forest	29.96	0.717053	8.97884
437	Forest	29.96	0.279585	8.97884
438	Forest	29.96	0.306167	22.4471
439	Forest	29.96	0.534082	17.9577
440	Forest	29.96	1.50408	4.48942
441	Forest	38.05	0.0953102	148.576
442	Forest	38.2333	0.270875	43.8021
443	Forest	38.2667	0.428455	93.2884
444	Forest	24.9767	0.0820032	17.9577
445	Forest	36.3767	0.489987	17.9577
446	Forest	37.87	-0.0736607	17.9577
447	Forest	12.445	0.307572	13.4683
448	Forest	37.5839	0.158313	145.372
449	Forest	37.865	-0.058974	191.176
450	Forest	37.5839	0.159373	110.984
451	Forest	37.865	0.115684	112.352
452	Forest	37.3333	0.161062	5.54441
453	Forest	37.8167	0.0706176	40.4048
454	Forest	33.1	0.422337	24.0195
455	Forest	41.6183	0.430511	4.48942
456	Forest	37	0.137717	13.4683
457	Forest	36.7578	1.0929	13.4683
458	Forest	36.7578	1.05276	6.26043
459	Forest	36.7578	0.93928	4.48942
460	Forest	36.7578	0.352398	198.691
461	Forest	38.2667	0.510537	29.9423
462	Forest	43.0467	0.117954	20.134
463	Forest	26.6467	0.0533816	13.4683
464	Forest	33.3917	-0.14842	13.4683
465	Forest	34.6	0.65764	13.4683
466	Forest	33.55	1.20138	90.8442
467	Forest	32.55	0.398639	23.416
468	Forest	41.4667	1.08766	8.97884
469	Forest	33.3792	-0.076961	13.4683
470	Forest	33.8987	-0.0363676	13.4683
471	Forest	33.45	0.513262	128.221
472	Forest	33.45	0.394883	13.4683
473	Forest	34	0.0627383	65.886
474	Wetland	46.864	0.740011	5.8467
483	Forest	37.2833	0.509132	13.4683
484	Forest	37.2833	0.499324	13.4683
485	Forest	37.2833	0.346392	13.4683
486	Forest	36.7207	0.462035	13.4683
487	Forest	36.7578	0.740306	12.5209
489	Grassland	33.05	-0.03857	164.542
491	Grassland	37.8	0.701882	18.7813
494	Grassland	38.7951	0.124456	186.498
495	Grassland	38.7833	0.117157	54.3247
508	Grassland	38.4783	0.254304	1.15588
510	Grassland	34.8021	0.187123	1893.41
543	Grassland	28.7767	1.30933	13.4683
544	Grassland	28.7775	0.625489	13.4683
545	Grassland	27.9722	0.811931	13.4683
546	Grassland	28.67	0.362406	13.4683
547	Grassland	27.9722	0.105361	13.4683
548	Grassland	26.4903	0.122168	13.4683
549	Grassland	27.0833	0.0100503	13.4683
550	Grassland	28.67	0.0449974	13.4683
551	Grassland	27.9722	0.0976128	13.4683
552	Grassland	27.9267	0.48939	13.4683
553	Grassland	26.4236	0.253603	13.4683
554	Grassland	26.1933	0.898942	13.4683
555	Grassland	26.1933	0.0345914	13.4683
556	Grassland	26.975	0.236989	13.4683
557	Grassland	26.1933	0	13.4683
558	Grassland	26.5428	0.522561	13.4683
559	Grassland	26.3289	0.0294288	13.4683
560	Grassland	28.7873	0.862026	13.4683
561	Grassland	17.25	0.952913	11.7474
563	Forest	35.9579	-0.105361	17.9577
564	Forest	29.9997	1.38629	56.3108
565	Forest	29.8667	0.677918	13.4683
566	Forest	3.96667	0.1981	2.72225
567	Forest	35.3897	0.0821772	86.8267
568	Forest	10.1833	0.0322031	11.8445
569	Forest	26.7	0.0651217	78.868
570	Forest	30.0297	0.231123	13.4683
571	Forest	65.0354	0.213574	4.55835
572	Grassland	37.35	0.337434	70.6594
573	Grassland	37.35	-0.0369104	40.3017
574	Tundra	76.4833	0.22902	37.326
575	Wetland	56.25	0.202307	6.55848
576	Wetland	68.6667	0.00123457	6.55848
577	Grassland	33.67	0.112001	13.4683
578	Grassland	42.2446	-0.175001	13.4683
579	Grassland	39.972	-0.356002	13.4683
580	Grassland	44.2767	-0.0950006	13.4683
581	Grassland	36.874	0.160001	13.4683
582	Grassland	27.7349	-0.433003	13.4683
583	Grassland	41.7851	-0.0920006	13.4683
584	Grassland	45.425	0.0410003	13.4683
585	Grassland	41.2	0.343002	13.4683
586	Grassland	48.46	0.138001	13.4683
587	Grassland	32.875	0	13.4683
588	Grassland	47.1132	0.130001	13.4683
589	Grassland	29.2842	0.478003	13.4683
590	Grassland	36.8719	0.0740005	13.4683
591	Grassland	42.7237	-0.483003	13.4683
592	Grassland	51.3921	0.0120001	13.4683
593	Grassland	43.3791	0.258002	13.4683
594	Grassland	39.0128	-0.0910006	13.4683
595	Grassland	36.2	0.259002	13.4683
596	Grassland	39.05	-0.0140001	13.4683
597	Grassland	53.9856	0.409003	13.4683
598	Grassland	44.2052	-0.0540004	13.4683
599	Grassland	38.8643	0.0710005	13.4683
600	Grassland	31.7821	0.280002	13.4683
601	Grassland	51.3921	0.489003	13.4683
602	Grassland	39.43	0.627004	13.4683
603	Grassland	39.05	0.149001	13.4683
604	Grassland	33.3439	-0.0310002	13.4683
605	Grassland	34.7	-0.00300002	13.4683
606	Grassland	2.2545	0.196001	13.4683
607	Grassland	34.3592	0.217001	13.4683
608	Grassland	40.8167	0.0770005	13.4683
609	Grassland	44.2052	-0.315002	13.4683
610	Grassland	39.2355	0.181001	13.4683
611	Grassland	48.2066	0.316002	13.4683
612	Grassland	38.1358	0.102001	13.4683
613	Grassland	29.8116	0.0620004	13.4683
614	Grassland	31.044	-0.0360002	13.4683
615	Grassland	40.075	0.0470003	13.4683
616	Grassland	29.67	-0.0620004	13.4683
617	Grassland	36.0083	0.512003	13.4683
618	Grassland	46.6149	0.179001	13.4683
619	Grassland	39.0833	0.0537027	96.9989
620	Forest	50.6417	0.229862	58.873
621	Wetland	51.2147	0.774825	7.13403
622	Wetland	51.3167	-0.0444518	9.20688
623	Wetland	51.0833	0.0630931	9.94577
624	Forest	6.83333	-0.00359067	17.9577
625	Tundra	53.25	0.0417103	16.0042
626	Forest	38.1659	0.133076	55.9162
627	Forest	18.3133	0.486372	2.10521
628	Forest	18.0333	0.11588	17.9577
629	Forest	18.0333	0.143977	17.9577
630	Forest	19.85	0.154151	22.4471
631	Forest	19.85	0.274437	22.4471
632	Forest	19.3667	-0.0995296	22.4471
633	Forest	19.3667	-0.0487902	22.4471
634	Forest	19.9	0.0859424	22.4471
635	Forest	19.9	0.223144	22.4471
636	Grassland	33.3075	-0.141081	2.63458
637	Grassland	33.4725	-0.0625215	5.11771
638	Grassland	33.5452	0.0637169	8.46819
639	Forest	35.2919	0.00414766	58.3624
640	Wetland	33.3344	0.225083	5.46837
641	Grassland	50.2	-0.294803	11.3697
642	Forest	50.0167	0.110542	8.97884
643	Forest	64.3333	0.444522	17.9577
644	Forest	64.1333	0.572895	17.9577
645	Forest	41.45	0.399668	28.321
646	Grassland	3.96667	0.0120723	52.4102
647	Grassland	37.7833	0.766172	75.6212
648	Grassland	53.1633	0.00729271	130.532
649	Grassland	53.1633	0.259462	96.2753
650	Forest	34.7307	-0.0223058	17.9577
651	Grassland	42.05	0.95343	14.7022
652	Tundra	68.6333	-0.105101	867.96
653	Tundra	68.76	0.792714	26.9906
654	Tundra	69.5	0.890282	40.9031
655	Tundra	68.44	0.5514	163.475
656	Tundra	69.9	0.264554	17.9577
657	Tundra	40.05	0.0606268	18.7593
658	Tundra	40.05	0.387764	17.4448
659	Tundra	40.05	0.171032	13.612
660	Grassland	37.7169	0.367804	17.9577
661	Grassland	33.9667	1.04075	98.25
662	Wetland	58.7705	-0.168096	6.55848
663	Wetland	58.7705	-0.117857	6.55848
665	Grassland	42.4072	0.255275	22.4471

## Sheet: Fig. 2b
Ecosystem	Order	Ln(RR)	Accumulated percentage
Forest	1	-0.273832	0.746269
Forest	2	-0.192486	1.49254
Forest	3	-0.14842	2.23881
Forest	4	-0.105361	2.98507
Forest	5	-0.0995296	3.73134
Forest	6	-0.076961	4.47761
Forest	7	-0.0736607	5.22388
Forest	8	-0.0692857	5.97015
Forest	9	-0.058974	6.71642
Forest	10	-0.0487902	7.46269
Forest	11	-0.0363676	8.20896
Forest	12	-0.034907	8.95522
Forest	13	-0.0223058	9.70149
Forest	14	-0.0200963	10.4478
Forest	15	-0.0121214	11.194
Forest	16	-0.00359067	11.9403
Forest	17	0	12.6866
Forest	18	0.00414766	13.4328
Forest	19	0.00547951	14.1791
Forest	20	0.0118345	14.9254
Forest	21	0.0188144	15.6716
Forest	22	0.0190482	16.4179
Forest	23	0.0270287	17.1642
Forest	24	0.0322031	17.9104
Forest	25	0.0448075	18.6567
Forest	26	0.0517343	19.403
Forest	27	0.0526437	20.1493
Forest	28	0.0533816	20.8955
Forest	29	0.0540672	21.6418
Forest	30	0.0584702	22.3881
Forest	31	0.0591889	23.1343
Forest	32	0.0627383	23.8806
Forest	33	0.0651217	24.6269
Forest	34	0.0706176	25.3731
Forest	35	0.0788586	26.1194
Forest	36	0.0820032	26.8657
Forest	37	0.0821772	27.6119
Forest	38	0.0859424	28.3582
Forest	39	0.0927817	29.1045
Forest	40	0.0953102	29.8507
Forest	41	0.0976158	30.597
Forest	42	0.110542	31.3433
Forest	43	0.11502	32.0896
Forest	44	0.115684	32.8358
Forest	45	0.11588	33.5821
Forest	46	0.117954	34.3284
Forest	47	0.121174	35.0746
Forest	48	0.133076	35.8209
Forest	49	0.137717	36.5672
Forest	50	0.138836	37.3134
Forest	51	0.143977	38.0597
Forest	52	0.154151	38.806
Forest	53	0.158313	39.5522
Forest	54	0.159373	40.2985
Forest	55	0.161062	41.0448
Forest	56	0.161139	41.791
Forest	57	0.174803	42.5373
Forest	58	0.178741	43.2836
Forest	59	0.182322	44.0299
Forest	60	0.1981	44.7761
Forest	61	0.206618	45.5224
Forest	62	0.213574	46.2687
Forest	63	0.223144	47.0149
Forest	64	0.229862	47.7612
Forest	65	0.231123	48.5075
Forest	66	0.24153	49.2537
Forest	67	0.270875	50
Forest	68	0.274437	50.7463
Forest	69	0.279585	51.4925
Forest	70	0.290924	52.2388
Forest	71	0.305102	52.9851
Forest	72	0.306167	53.7313
Forest	73	0.307572	54.4776
Forest	74	0.31229	55.2239
Forest	75	0.314193	55.9701
Forest	76	0.33244	56.7164
Forest	77	0.346392	57.4627
Forest	78	0.352398	58.209
Forest	79	0.361013	58.9552
Forest	80	0.361601	59.7015
Forest	81	0.394883	60.4478
Forest	82	0.398639	61.194
Forest	83	0.399668	61.9403
Forest	84	0.410063	62.6866
Forest	85	0.422337	63.4328
Forest	86	0.428455	64.1791
Forest	87	0.428762	64.9254
Forest	88	0.429898	65.6716
Forest	89	0.430511	66.4179
Forest	90	0.431018	67.1642
Forest	91	0.444522	67.9104
Forest	92	0.445739	68.6567
Forest	93	0.451762	69.403
Forest	94	0.462035	70.1493
Forest	95	0.471347	70.8955
Forest	96	0.48188	71.6418
Forest	97	0.486372	72.3881
Forest	98	0.489987	73.1343
Forest	99	0.499324	73.8806
Forest	100	0.50615	74.6269
Forest	101	0.509132	75.3731
Forest	102	0.510537	76.1194
Forest	103	0.510826	76.8657
Forest	104	0.513262	77.6119
Forest	105	0.525352	78.3582
Forest	106	0.534082	79.1045
Forest	107	0.572895	79.8507
Forest	108	0.592498	80.597
Forest	109	0.623317	81.3433
Forest	110	0.65764	82.0896
Forest	111	0.662842	82.8358
Forest	112	0.666803	83.5821
Forest	113	0.677918	84.3284
Forest	114	0.716777	85.0746
Forest	115	0.717053	85.8209
Forest	116	0.740306	86.5672
Forest	117	0.81093	87.3134
Forest	118	0.840909	88.0597
Forest	119	0.846837	88.806
Forest	120	0.854733	89.5522
Forest	121	0.93928	90.2985
Forest	122	1.05276	91.0448
Forest	123	1.05779	91.791
Forest	124	1.08766	92.5373
Forest	125	1.0929	93.2836
Forest	126	1.20138	94.0299
Forest	127	1.32295	94.7761
Forest	128	1.38629	95.5224
Forest	129	1.49489	96.2687
Forest	130	1.50408	97.0149
Forest	131	1.59584	97.7612
Forest	132	1.75081	98.5075
Forest	133	2.10427	99.2537
Forest	134	2.44203	100
Grassland	1	-0.483003	0.497512
Grassland	2	-0.451927	0.995025
Grassland	3	-0.433003	1.49254
Grassland	4	-0.356002	1.99005
Grassland	5	-0.315002	2.48756
Grassland	6	-0.294803	2.98507
Grassland	7	-0.194488	3.48259
Grassland	8	-0.180126	3.9801
Grassland	9	-0.175001	4.47761
Grassland	10	-0.171272	4.97512
Grassland	11	-0.148956	5.47264
Grassland	12	-0.141081	5.97015
Grassland	13	-0.137506	6.46766
Grassland	14	-0.11641	6.96517
Grassland	15	-0.107056	7.46269
Grassland	16	-0.0950006	7.9602
Grassland	17	-0.0943107	8.45771
Grassland	18	-0.0920006	8.95522
Grassland	19	-0.0910006	9.45274
Grassland	20	-0.0887476	9.95025
Grassland	21	-0.0625215	10.4478
Grassland	22	-0.0620004	10.9453
Grassland	23	-0.0551856	11.4428
Grassland	24	-0.0540656	11.9403
Grassland	25	-0.0540004	12.4378
Grassland	26	-0.0422598	12.9353
Grassland	27	-0.0394788	13.4328
Grassland	28	-0.03857	13.9303
Grassland	29	-0.0369104	14.4279
Grassland	30	-0.0360002	14.9254
Grassland	31	-0.0310002	15.4229
Grassland	32	-0.0304592	15.9204
Grassland	33	-0.0259973	16.4179
Grassland	34	-0.0202027	16.9154
Grassland	35	-0.0202027	17.4129
Grassland	36	-0.0164613	17.9104
Grassland	37	-0.0140001	18.408
Grassland	38	-0.0118966	18.9055
Grassland	39	-0.0108791	19.403
Grassland	40	-0.00300002	19.9005
Grassland	41	0	20.398
Grassland	42	0	20.8955
Grassland	43	0.00339328	21.393
Grassland	44	0.0052787	21.8905
Grassland	45	0.00729271	22.3881
Grassland	46	0.00995033	22.8856
Grassland	47	0.0100503	23.3831
Grassland	48	0.0120001	23.8806
Grassland	49	0.0120723	24.3781
Grassland	50	0.0198026	24.8756
Grassland	51	0.021623	25.3731
Grassland	52	0.0294288	25.8706
Grassland	53	0.0309631	26.3682
Grassland	54	0.0336313	26.8657
Grassland	55	0.0345914	27.3632
Grassland	56	0.0392207	27.8607
Grassland	57	0.0392207	28.3582
Grassland	58	0.0392207	28.8557
Grassland	59	0.0395648	29.3532
Grassland	60	0.0410003	29.8507
Grassland	61	0.043545	30.3483
Grassland	62	0.0449974	30.8458
Grassland	63	0.0455074	31.3433
Grassland	64	0.0470003	31.8408
Grassland	65	0.0474021	32.3383
Grassland	66	0.0487902	32.8358
Grassland	67	0.0537027	33.3333
Grassland	68	0.0547506	33.8308
Grassland	69	0.0582689	34.3284
Grassland	70	0.0617479	34.8259
Grassland	71	0.0620004	35.3234
Grassland	72	0.0637169	35.8209
Grassland	73	0.0676586	36.3184
Grassland	74	0.0676586	36.8159
Grassland	75	0.0676586	37.3134
Grassland	76	0.0710005	37.8109
Grassland	77	0.0723207	38.3085
Grassland	78	0.0740005	38.806
Grassland	79	0.0770005	39.3035
Grassland	80	0.0785708	39.801
Grassland	81	0.0861777	40.2985
Grassland	82	0.0861777	40.796
Grassland	83	0.0953102	41.2935
Grassland	84	0.0976128	41.791
Grassland	85	0.101254	42.2886
Grassland	86	0.102001	42.7861
Grassland	87	0.10436	43.2836
Grassland	88	0.105361	43.7811
Grassland	89	0.112001	44.2786
Grassland	90	0.116339	44.7761
Grassland	91	0.117157	45.2736
Grassland	92	0.122168	45.7711
Grassland	93	0.122218	46.2687
Grassland	94	0.124456	46.7662
Grassland	95	0.126284	47.2637
Grassland	96	0.127676	47.7612
Grassland	97	0.130001	48.2587
Grassland	98	0.130869	48.7562
Grassland	99	0.133675	49.2537
Grassland	100	0.138001	49.7512
Grassland	101	0.13867	50.2488
Grassland	102	0.139762	50.7463
Grassland	103	0.140584	51.2438
Grassland	104	0.14842	51.7413
Grassland	105	0.14842	52.2388
Grassland	106	0.14842	52.7363
Grassland	107	0.149001	53.2338
Grassland	108	0.149003	53.7313
Grassland	109	0.151629	54.2289
Grassland	110	0.157564	54.7264
Grassland	111	0.160001	55.2239
Grassland	112	0.168335	55.7214
Grassland	113	0.179001	56.2189
Grassland	114	0.181001	56.7164
Grassland	115	0.182322	57.2139
Grassland	116	0.182322	57.7114
Grassland	117	0.187123	58.209
Grassland	118	0.188969	58.7065
Grassland	119	0.19062	59.204
Grassland	120	0.196001	59.7015
Grassland	121	0.198851	60.199
Grassland	122	0.203401	60.6965
Grassland	123	0.207014	61.194
Grassland	124	0.207639	61.6915
Grassland	125	0.212622	62.1891
Grassland	126	0.217001	62.6866
Grassland	127	0.223144	63.1841
Grassland	128	0.236989	63.6816
Grassland	129	0.238768	64.1791
Grassland	130	0.239826	64.6766
Grassland	131	0.24686	65.1741
Grassland	132	0.253603	65.6716
Grassland	133	0.254304	66.1692
Grassland	134	0.255275	66.6667
Grassland	135	0.258001	67.1642
Grassland	136	0.258002	67.6617
Grassland	137	0.259002	68.1592
Grassland	138	0.259155	68.6567
Grassland	139	0.259462	69.1542
Grassland	140	0.270027	69.6517
Grassland	141	0.280002	70.1493
Grassland	142	0.300105	70.6468
Grassland	143	0.303781	71.1443
Grassland	144	0.311057	71.6418
Grassland	145	0.314811	72.1393
Grassland	146	0.316002	72.6368
Grassland	147	0.32424	73.1343
Grassland	148	0.327456	73.6318
Grassland	149	0.328809	74.1294
Grassland	150	0.337434	74.6269
Grassland	151	0.340725	75.1244
Grassland	152	0.341911	75.6219
Grassland	153	0.343002	76.1194
Grassland	154	0.362406	76.6169
Grassland	155	0.364643	77.1144
Grassland	156	0.367804	77.6119
Grassland	157	0.371564	78.1095
Grassland	158	0.374693	78.607
Grassland	159	0.393456	79.1045
Grassland	160	0.409003	79.602
Grassland	161	0.419373	80.0995
Grassland	162	0.428732	80.597
Grassland	163	0.457833	81.0945
Grassland	164	0.462075	81.592
Grassland	165	0.465034	82.0896
Grassland	166	0.478003	82.5871
Grassland	167	0.482821	83.0846
Grassland	168	0.489003	83.5821
Grassland	169	0.48939	84.0796
Grassland	170	0.490934	84.5771
Grassland	171	0.509825	85.0746
Grassland	172	0.512003	85.5721
Grassland	173	0.522561	86.0697
Grassland	174	0.524729	86.5672
Grassland	175	0.537094	87.0647
Grassland	176	0.554558	87.5622
Grassland	177	0.555939	88.0597
Grassland	178	0.557851	88.5572
Grassland	179	0.573345	89.0547
Grassland	180	0.625489	89.5522
Grassland	181	0.627004	90.0498
Grassland	182	0.633586	90.5473
Grassland	183	0.701882	91.0448
Grassland	184	0.721878	91.5423
Grassland	185	0.745092	92.0398
Grassland	186	0.766172	92.5373
Grassland	187	0.774825	93.0348
Grassland	188	0.807558	93.5323
Grassland	189	0.811931	94.0299
Grassland	190	0.862026	94.5274
Grassland	191	0.896088	95.0249
Grassland	192	0.898942	95.5224
Grassland	193	0.952913	96.0199
Grassland	194	0.95343	96.5174
Grassland	195	1.04075	97.0149
Grassland	196	1.08705	97.5124
Grassland	197	1.21848	98.01
Grassland	198	1.30933	98.5075
Grassland	199	1.42583	99.005
Grassland	200	1.72657	99.5025
Grassland	201	1.9713	100
Tundra	1	-0.292752	6.25
Tundra	2	-0.105101	12.5
Tundra	3	0.0417103	18.75
Tundra	4	0.0606268	25
Tundra	5	0.0886361	31.25
Tundra	6	0.106863	37.5
Tundra	7	0.124004	43.75
Tundra	8	0.171032	50
Tundra	9	0.22902	56.25
Tundra	10	0.264554	62.5
Tundra	11	0.310155	68.75
Tundra	12	0.387764	75
Tundra	13	0.5514	81.25
Tundra	14	0.609766	87.5
Tundra	15	0.792714	93.75
Tundra	16	0.890282	100
Wetland	1	-0.287681	1.17647
Wetland	2	-0.259109	2.35294
Wetland	3	-0.232805	3.52941
Wetland	4	-0.225104	4.70588
Wetland	5	-0.168096	5.88235
Wetland	6	-0.12355	7.05882
Wetland	7	-0.119841	8.23529
Wetland	8	-0.117857	9.41176
Wetland	9	-0.117783	10.5882
Wetland	10	-0.106232	11.7647
Wetland	11	-0.0779615	12.9412
Wetland	12	-0.0664696	14.1176
Wetland	13	-0.0657514	15.2941
Wetland	14	-0.0444518	16.4706
Wetland	15	0	17.6471
Wetland	16	0.00123457	18.8235
Wetland	17	0.00847193	20
Wetland	18	0.0212137	21.1765
Wetland	19	0.0334956	22.3529
Wetland	20	0.0336185	23.5294
Wetland	21	0.0363679	24.7059
Wetland	22	0.0408265	25.8824
Wetland	23	0.0581085	27.0588
Wetland	24	0.0606228	28.2353
Wetland	25	0.0630931	29.4118
Wetland	26	0.0719737	30.5882
Wetland	27	0.0900608	31.7647
Wetland	28	0.110712	32.9412
Wetland	29	0.142251	34.1176
Wetland	30	0.143104	35.2941
Wetland	31	0.156327	36.4706
Wetland	32	0.158223	37.6471
Wetland	33	0.158697	38.8235
Wetland	34	0.159129	40
Wetland	35	0.17246	41.1765
Wetland	36	0.175049	42.3529
Wetland	37	0.200671	43.5294
Wetland	38	0.202307	44.7059
Wetland	39	0.21752	45.8824
Wetland	40	0.225083	47.0588
Wetland	41	0.248145	48.2353
Wetland	42	0.279958	49.4118
Wetland	43	0.28768	50.5882
Wetland	44	0.305288	51.7647
Wetland	45	0.309823	52.9412
Wetland	46	0.317454	54.1176
Wetland	47	0.3233	55.2941
Wetland	48	0.328114	56.4706
Wetland	49	0.337693	57.6471
Wetland	50	0.349811	58.8235
Wetland	51	0.363956	60
Wetland	52	0.378831	61.1765
Wetland	53	0.405464	62.3529
Wetland	54	0.435554	63.5294
Wetland	55	0.447311	64.7059
Wetland	56	0.465893	65.8824
Wetland	57	0.508738	67.0588
Wetland	58	0.526094	68.2353
Wetland	59	0.526094	69.4118
Wetland	60	0.537587	70.5882
Wetland	61	0.575365	71.7647
Wetland	62	0.580667	72.9412
Wetland	63	0.684881	74.1176
Wetland	64	0.740011	75.2941
Wetland	65	0.741413	76.4706
Wetland	66	0.759286	77.6471
Wetland	67	0.774825	78.8235
Wetland	68	0.831591	80
Wetland	69	0.837188	81.1765
Wetland	70	0.847296	82.3529
Wetland	71	0.931558	83.5294
Wetland	72	0.988296	84.7059
Wetland	73	1.01644	85.8824
Wetland	74	1.04794	87.0588
Wetland	75	1.06864	88.2353
Wetland	76	1.11647	89.4118
Wetland	77	1.15181	90.5882
Wetland	78	1.20208	91.7647
Wetland	79	1.21924	92.9412
Wetland	80	1.38817	94.1176
Wetland	81	1.42157	95.2941
Wetland	82	1.47842	96.4706
Wetland	83	1.53597	97.6471
Wetland	84	1.80181	98.8235
Wetland	85	2.17826	100

## Sheet: Fig. 2c
Number	Ecosystem	Absolute latitude	Ln(RR)	Weight
2	Cropland	37.9893	0.40547	37.6524
3	Cropland	28.2903	-0.27009	42.0146
4	Cropland	15.2739	0.19507	13.38
5	Cropland	15.1408	0.09237	13.38
6	Cropland	19.0885	0.09387	13.38
8	Cropland	39.7	-0.00877	50.609
9	Cropland	6.71667	0.13012	10.7181
10	Cropland	40	0.66896	22.2848
12	Cropland	30.9333	0.114	10.7181
13	Cropland	30.9	0.19524	36.5731
14	Cropland	32.3219	0.06216	36.7661
18	Cropland	36.0333	0.25728	10.7181
20	Cropland	21.2047	-0.02656	50.9546
21	Cropland	21.2028	0.07354	48.5578
29	Cropland	9	0.2511	13.38
36	Cropland	28.4356	-0.08004	39.9911
38	Cropland	0.12569	0.36711	10.7181
39	Cropland	21.0853	0.17673	10.7181
40	Cropland	7.48	0.00985	41.5273
43	Cropland	39.51	0.09855	17.8011
44	Cropland	36.9333	-0.06149	37.2001
45	Cropland	37.45	-0.06274	36.1967
55	Cropland	49.95	0.31094	35.7988
57	Cropland	40.1075	0.04652	36.9751
66	Cropland	38.2167	-0.12986	40.0295
67	Cropland	44.0167	0.2691	45.175
68	Cropland	43.5	0.51744	45.0038
69	Cropland	40.1075	0.04228	36.054
72	Cropland	11.9167	-0.00555	10.7181
77	Cropland	13.5333	0.31029	25.4443
79	Cropland	36.35	0.23679	13.38
82	Cropland	34.5	0.25773	10.7181
84	Cropland	7.83333	0.08466	38.6014
85	Cropland	41.3069	0.03907	17.8011
86	Cropland	42.4764	0.08143	17.8011
87	Cropland	41.3912	-0.09756	17.8011
88	Cropland	42.07	0.23256	17.8011
89	Cropland	41.0652	0.28332	17.8011
90	Cropland	41.3912	0.06441	17.8011
91	Cropland	43.1129	0.07916	17.8011
92	Cropland	42.07	0.12278	17.8011
93	Cropland	42.0889	0.04846	17.8011
94	Cropland	40.6914	0.0402	17.8011
95	Cropland	42.07	0.21221	17.8011
96	Cropland	41.3912	0.05586	17.8011
97	Cropland	43.1129	0.02074	17.8011
98	Cropland	42.0889	0.28015	17.8011
99	Cropland	40.7026	-0.01692	17.8011
100	Cropland	41.3912	-0.05679	17.8011
101	Cropland	42.07	-0.00849	17.8011
102	Cropland	42.4764	0.22512	17.8011
103	Cropland	41.3912	0.25105	17.8011
104	Cropland	42.07	0.04919	17.8011
105	Cropland	8.48333	0.28768	13.38
106	Cropland	27.4667	0.21176	36.4007
107	Cropland	28.9	0.10178	36.7477
108	Cropland	22.9667	0.20149	10.7181
109	Cropland	6.6	0.25149	36.3455
111	Cropland	7.50148	0.59351	25.9587
116	Cropland	51.9227	0.00758	10.7181
126	Cropland	7.51667	0.38052	32.862
135	Cropland	37.6	0.15948	10.7181
136	Cropland	43.8167	0.55148	18.0746
137	Cropland	36.6808	0.06968	13.38
138	Cropland	36.6808	0.04445	13.38
139	Cropland	36.5757	0.0339	13.38
140	Cropland	36.5757	0.01418	13.38
141	Cropland	36.2149	-0.00957	13.38
142	Cropland	36.2149	-0.03572	13.38
143	Cropland	36.2149	0.09431	13.38
144	Cropland	36.2149	-0.03244	13.38
145	Cropland	36.6808	-0.0433	13.38
146	Cropland	36.4247	0.06899	13.38
147	Cropland	36.5757	-0.03704	13.38
148	Cropland	36.6808	0.02817	13.38
152	Cropland	9.3	0.02105	10.7181
153	Cropland	7.93333	0.57009	10.7181
154	Cropland	9.46667	0.89859	10.7181
155	Cropland	10.4	0.34013	10.7181
160	Cropland	35.2011	0.20494	13.38
161	Cropland	35.2011	0.12513	13.38
162	Cropland	35.2011	-0.00291	13.38
163	Cropland	25.75	-0.11441	12.1496
164	Cropland	32.2167	0.18353	36.8723
165	Cropland	30.95	0.20688	34.4915
166	Cropland	31.1	0.17984	35.6433
169	Cropland	52.5277	0.09634	36.9726
171	Cropland	55.2112	0.05984	13.38
173	Cropland	26.6888	0.77371	13.38
174	Cropland	26.5807	0.03752	13.38
175	Cropland	26.5807	0.63953	13.38
176	Cropland	26.5807	0.23712	13.38
178	Cropland	42.9362	-0.0112	42.9646
179	Cropland	42.9362	0.04931	42.7222
180	Cropland	42.9362	0.02616	43.1177
181	Cropland	42.9362	0.01937	43.1024
182	Cropland	42.4189	0.10638	42.8756
183	Cropland	42.4189	0.01099	42.9942
184	Cropland	42.4189	0.24813	42.8261
185	Cropland	42.4189	0.09015	42.7171
186	Cropland	42.7407	0.08862	42.6801
187	Cropland	42.7407	0.06454	42.7838
188	Cropland	42.7407	0.09221	41.8069
189	Cropland	42.7407	0.17728	42.6462
190	Cropland	41.1404	-0.00814	42.9967
191	Cropland	41.1404	-0.04183	43.0669
192	Cropland	41.1404	0.00939	42.8535
193	Cropland	41.1404	0	43.0373
194	Cropland	41.5823	-0.00969	43.0917
195	Cropland	41.5823	-0.01105	42.9784
196	Cropland	41.5823	0.02162	43.0141
197	Cropland	41.5823	0.02519	43.0748
198	Cropland	41.47	0.01029	42.7322
199	Cropland	42.0482	0.03677	42.6462
200	Cropland	33.6898	0.04233	43.0417
201	Cropland	33.6898	0.0117	42.5232
202	Cropland	33.6898	0.03164	42.712
203	Cropland	41.47	-0.03723	42.7171
204	Cropland	39.9656	0.08034	42.691
205	Cropland	41.47	-0.03922	42.8684
206	Cropland	41.47	0.07177	42.981
207	Cropland	41.47	-0.00608	42.8792
208	Cropland	39.9656	0.0547	42.5581
210	Cropland	11.1	1.0632	20.2122
211	Cropland	12.88	0.63113	34.6829
214	Cropland	32.8833	-0.07946	31.9165
215	Cropland	31.0167	-0.01671	24.5539
227	Cropland	32.3	0.7007	10.7181
228	Cropland	17.6	0.19483	20.0251
230	Cropland	52.1326	0.20585	39.5924
231	Cropland	50.5025	-0.01626	39.8117
232	Cropland	51.1	0.06669	39.8186
233	Cropland	56.4903	-0.0427	39.1289
234	Cropland	53	0.24012	39.8109
242	Cropland	46.8987	0.20026	39.1097
243	Cropland	46.0005	-0.08226	35.1428
244	Cropland	48.7639	0.05578	39.7591
245	Cropland	47.4436	0.01723	38.778
249	Cropland	12.9095	0.8088	38.4754
259	Cropland	7.50148	0.03763	18.3724
260	Cropland	6.87443	-0.32141	18.3867
261	Cropland	6.88274	-0.01509	21.2304
262	Cropland	49.6055	0.52622	40.0104
263	Cropland	49.6055	0.38809	39.9587
264	Cropland	49.0917	0.35049	38.6577
265	Cropland	50.615	0.17227	38.5608
266	Cropland	50.299	0.07734	37.8533
267	Cropland	50.9997	0.39098	15.723
268	Cropland	37.7833	0.30076	36.5856
382	Cropland	23.12	0.20398	36.9323
397	Cropland	41.2275	0.10108	13.38
405	Cropland	28.2583	0.06562	10.7181
406	Cropland	35.2133	1.04226	10.7181
407	Cropland	35.2133	0.1139	37.0174
408	Cropland	35.2133	0.67233	10.7181
409	Cropland	33	0.05583	36.8629
410	Cropland	38.6187	0.2244	36.513
430	Cropland	35.7167	0.16631	35.0941
431	Cropland	35.7167	0.25669	10.7181
475	Cropland	9.81	0.68716	10.7181
476	Cropland	10.396	0.10546	10.7181
477	Cropland	10.396	-0.18757	13.38
478	Cropland	10.396	0.09613	13.38
479	Cropland	42.0601	0.00318	42.2186
480	Cropland	34.6776	-0.04901	42.6205
481	Cropland	42.0601	0.01338	47.4521
482	Cropland	42.017	-0.08867	44.3986
488	Cropland	13.25	0.59192	17.8011
490	Cropland	36.43	0.00952	37.0956
492	Cropland	0.1	0.45935	13.7259
493	Cropland	12.4517	0.22498	10.7181
496	Cropland	29.5022	0.23022	31.6635
497	Cropland	29.1528	0.46096	31.9253
498	Cropland	29.7883	0.38541	31.5269
499	Cropland	30.7317	0.21373	32.0495
500	Cropland	30.9657	0.46707	31.6805
501	Cropland	29.4233	0.0496	31.5968
502	Cropland	29.625	0.23423	31.7861
503	Cropland	30.7317	0.09852	31.6295
504	Cropland	31.06	0.25695	31.8953
505	Cropland	29.4658	0.30836	31.0288
506	Cropland	48.2817	0.42971	15.723
507	Cropland	4.25	0.61211	36.1327
511	Cropland	29.9155	0.32433	36.3991
512	Cropland	52.9417	0.11575	49.1224
513	Cropland	38.2558	0.24432	39.9547
514	Cropland	38.2558	0.0917	39.9564
515	Cropland	38.2558	0.00772	39.955
516	Cropland	42.7512	0.01596	39.9597
517	Cropland	41.6662	-0.03394	36.9994
518	Cropland	41.6662	0.02868	36.9661
519	Cropland	41.1814	0.12342	36.7698
520	Cropland	42.6124	0.03912	37.0334
521	Cropland	42.7084	0.23736	36.7872
522	Cropland	42.3678	0.04407	36.9924
523	Cropland	42.7801	-0.01741	37.0159
524	Cropland	42.7481	0.03239	36.8811
525	Cropland	42.3642	-0.02173	37.0235
526	Cropland	39.8649	0.20158	36.9974
527	Cropland	39.8649	0.11248	37.0222
528	Cropland	42.07	-0.01453	37.0175
529	Cropland	42.8503	0.0182	37.0197
530	Cropland	42.3465	0.01335	36.9984
531	Cropland	43.0622	0.06389	37.0083
532	Cropland	43.1998	0.10135	37.0015
533	Cropland	42.7084	0.14525	36.9962
534	Cropland	42.7084	0.08439	36.9709
535	Cropland	42.3678	-0.05129	36.9491
536	Cropland	42.7801	0.06273	36.9856
537	Cropland	42.7481	0.04107	36.8886
538	Cropland	42.4859	-0.01792	36.9764
539	Cropland	39.8649	0.02241	36.9371
540	Cropland	39.8649	0.01321	37.0136
541	Cropland	0.1	0.32542	42.6191
542	Cropland	1.51667	0.47957	43.4892
562	Cropland	37.9893	0.28588	41.861

## Sheet: Fig. 2d
Ecosystem	Order	Ln(RR)	Accumulated percentage
Crop	1	-0.32141	0.462963
Crop	2	-0.27009	0.925926
Crop	3	-0.18757	1.38889
Crop	4	-0.12986	1.85185
Crop	5	-0.11441	2.31481
Crop	6	-0.09756	2.77778
Crop	7	-0.08867	3.24074
Crop	8	-0.08226	3.7037
Crop	9	-0.08004	4.16667
Crop	10	-0.07946	4.62963
Crop	11	-0.06274	5.09259
Crop	12	-0.06149	5.55556
Crop	13	-0.05679	6.01852
Crop	14	-0.05129	6.48148
Crop	15	-0.04901	6.94444
Crop	16	-0.0433	7.40741
Crop	17	-0.0427	7.87037
Crop	18	-0.04183	8.33333
Crop	19	-0.03922	8.7963
Crop	20	-0.03723	9.25926
Crop	21	-0.03704	9.72222
Crop	22	-0.03572	10.1852
Crop	23	-0.03394	10.6481
Crop	24	-0.03244	11.1111
Crop	25	-0.02656	11.5741
Crop	26	-0.02173	12.037
Crop	27	-0.01792	12.5
Crop	28	-0.01741	12.963
Crop	29	-0.01692	13.4259
Crop	30	-0.01671	13.8889
Crop	31	-0.01626	14.3519
Crop	32	-0.01509	14.8148
Crop	33	-0.01453	15.2778
Crop	34	-0.0112	15.7407
Crop	35	-0.01105	16.2037
Crop	36	-0.00969	16.6667
Crop	37	-0.00957	17.1296
Crop	38	-0.00877	17.5926
Crop	39	-0.00849	18.0556
Crop	40	-0.00814	18.5185
Crop	41	-0.00608	18.9815
Crop	42	-0.00555	19.4444
Crop	43	-0.00291	19.9074
Crop	44	0	20.3704
Crop	45	0.00318	20.8333
Crop	46	0.00758	21.2963
Crop	47	0.00772	21.7593
Crop	48	0.00939	22.2222
Crop	49	0.00952	22.6852
Crop	50	0.00985	23.1481
Crop	51	0.01029	23.6111
Crop	52	0.01099	24.0741
Crop	53	0.0117	24.537
Crop	54	0.01321	25
Crop	55	0.01335	25.463
Crop	56	0.01338	25.9259
Crop	57	0.01418	26.3889
Crop	58	0.01596	26.8519
Crop	59	0.01723	27.3148
Crop	60	0.0182	27.7778
Crop	61	0.01937	28.2407
Crop	62	0.02074	28.7037
Crop	63	0.02105	29.1667
Crop	64	0.02162	29.6296
Crop	65	0.02241	30.0926
Crop	66	0.02519	30.5556
Crop	67	0.02616	31.0185
Crop	68	0.02817	31.4815
Crop	69	0.02868	31.9444
Crop	70	0.03164	32.4074
Crop	71	0.03239	32.8704
Crop	72	0.0339	33.3333
Crop	73	0.03677	33.7963
Crop	74	0.03752	34.2593
Crop	75	0.03763	34.7222
Crop	76	0.03907	35.1852
Crop	77	0.03912	35.6481
Crop	78	0.0402	36.1111
Crop	79	0.04107	36.5741
Crop	80	0.04228	37.037
Crop	81	0.04233	37.5
Crop	82	0.04407	37.963
Crop	83	0.04445	38.4259
Crop	84	0.04652	38.8889
Crop	85	0.04846	39.3519
Crop	86	0.04919	39.8148
Crop	87	0.04931	40.2778
Crop	88	0.0496	40.7407
Crop	89	0.0547	41.2037
Crop	90	0.05578	41.6667
Crop	91	0.05583	42.1296
Crop	92	0.05586	42.5926
Crop	93	0.05984	43.0556
Crop	94	0.06216	43.5185
Crop	95	0.06273	43.9815
Crop	96	0.06389	44.4444
Crop	97	0.06441	44.9074
Crop	98	0.06454	45.3704
Crop	99	0.06562	45.8333
Crop	100	0.06669	46.2963
Crop	101	0.06899	46.7593
Crop	102	0.06968	47.2222
Crop	103	0.07177	47.6852
Crop	104	0.07354	48.1481
Crop	105	0.07734	48.6111
Crop	106	0.07916	49.0741
Crop	107	0.08034	49.537
Crop	108	0.08143	50
Crop	109	0.08439	50.463
Crop	110	0.08466	50.9259
Crop	111	0.08862	51.3889
Crop	112	0.09015	51.8519
Crop	113	0.0917	52.3148
Crop	114	0.09221	52.7778
Crop	115	0.09237	53.2407
Crop	116	0.09387	53.7037
Crop	117	0.09431	54.1667
Crop	118	0.09613	54.6296
Crop	119	0.09634	55.0926
Crop	120	0.09852	55.5556
Crop	121	0.09855	56.0185
Crop	122	0.10108	56.4815
Crop	123	0.10135	56.9444
Crop	124	0.10178	57.4074
Crop	125	0.10546	57.8704
Crop	126	0.10638	58.3333
Crop	127	0.11248	58.7963
Crop	128	0.1139	59.2593
Crop	129	0.114	59.7222
Crop	130	0.11575	60.1852
Crop	131	0.12278	60.6481
Crop	132	0.12342	61.1111
Crop	133	0.12513	61.5741
Crop	134	0.13012	62.037
Crop	135	0.14525	62.5
Crop	136	0.15948	62.963
Crop	137	0.16631	63.4259
Crop	138	0.17227	63.8889
Crop	139	0.17673	64.3519
Crop	140	0.17728	64.8148
Crop	141	0.17984	65.2778
Crop	142	0.18353	65.7407
Crop	143	0.19483	66.2037
Crop	144	0.19507	66.6667
Crop	145	0.19524	67.1296
Crop	146	0.20026	67.5926
Crop	147	0.20149	68.0556
Crop	148	0.20158	68.5185
Crop	149	0.20398	68.9815
Crop	150	0.20494	69.4444
Crop	151	0.20585	69.9074
Crop	152	0.20688	70.3704
Crop	153	0.21176	70.8333
Crop	154	0.21221	71.2963
Crop	155	0.21373	71.7593
Crop	156	0.2244	72.2222
Crop	157	0.22498	72.6852
Crop	158	0.22512	73.1481
Crop	159	0.23022	73.6111
Crop	160	0.23256	74.0741
Crop	161	0.23423	74.537
Crop	162	0.23679	75
Crop	163	0.23712	75.463
Crop	164	0.23736	75.9259
Crop	165	0.24012	76.3889
Crop	166	0.24432	76.8519
Crop	167	0.24813	77.3148
Crop	168	0.25105	77.7778
Crop	169	0.2511	78.2407
Crop	170	0.25149	78.7037
Crop	171	0.25669	79.1667
Crop	172	0.25695	79.6296
Crop	173	0.25728	80.0926
Crop	174	0.25773	80.5556
Crop	175	0.2691	81.0185
Crop	176	0.28015	81.4815
Crop	177	0.28332	81.9444
Crop	178	0.28588	82.4074
Crop	179	0.28768	82.8704
Crop	180	0.30076	83.3333
Crop	181	0.30836	83.7963
Crop	182	0.31029	84.2593
Crop	183	0.31094	84.7222
Crop	184	0.32433	85.1852
Crop	185	0.32542	85.6481
Crop	186	0.34013	86.1111
Crop	187	0.35049	86.5741
Crop	188	0.36711	87.037
Crop	189	0.38052	87.5
Crop	190	0.38541	87.963
Crop	191	0.38809	88.4259
Crop	192	0.39098	88.8889
Crop	193	0.40547	89.3519
Crop	194	0.42971	89.8148
Crop	195	0.45935	90.2778
Crop	196	0.46096	90.7407
Crop	197	0.46707	91.2037
Crop	198	0.47957	91.6667
Crop	199	0.51744	92.1296
Crop	200	0.52622	92.5926
Crop	201	0.55148	93.0556
Crop	202	0.57009	93.5185
Crop	203	0.59192	93.9815
Crop	204	0.59351	94.4444
Crop	205	0.61211	94.9074
Crop	206	0.63113	95.3704
Crop	207	0.63953	95.8333
Crop	208	0.66896	96.2963
Crop	209	0.67233	96.7593
Crop	210	0.68716	97.2222
Crop	211	0.7007	97.6852
Crop	212	0.77371	98.1481
Crop	213	0.8088	98.6111
Crop	214	0.89859	99.0741
Crop	215	1.04226	99.537
Crop	216	1.0632	100

## Sheet: Fig. 3
Natural ecosystems						Croplands						Natural ecosystems						Croplands
Group	Mean_nat	LowerCI_nat	UpperCI_nat	Point_size_nat		Group	Mean_crop	LowerCI_crop	UpperCI_crop	Point_size_crop		Group	Mean_nat	LowerCI_nat	UpperCI_nat	Point_size_nat		Group	Mean_crop	LowerCI_crop	UpperCI_crop	Point_size_crop
Arid	20.9631	15.7932	26.3639	1.14939		Arid	13.4325	-6.68968	37.894	1.06667		Others	23.3421	17.6565	29.3024	4.69237		Others	7.00285	4.85868	9.19086	3.9911
Semi-arid	15.6808	5.88984	26.3771	2.68191		Semi-arid	26.0096	17.0798	35.6206	2.32475		TSP	34.3028	25.8051	43.3746	4.66098		TSP	16.3614	9.92712	23.1723	3.04047
Dry subhumid	43.7426	21.9818	69.3853	2.45323		Dry subhumid	34.4683	21.2438	49.1353	1.76887		SSP	48.5692	37.8885	60.0772	4.50076		SSP	36.5925	25.0924	49.1498	2.35514
Sub-humid	40.3315	29.5763	51.9793	3.98161		Sub-humid	8.47261	5.72549	11.2911	4.06175
Humid	35.7589	29.3556	42.4791	5.79782		Humid	4.99284	0.966241	9.18001	2.13333		≤ 1 yr	29.1913	21.5974	37.2595	3.73429		≤ 1 yr	8.52026	6.12092	10.9739	4.67998
												1–5 yr	32.2715	25.91	38.9543	6.03355		1–5 yr	24.6333	15.3113	34.7088	2.44404
(Sub)arctic	18.0932	12.0571	24.4545	4.17946		(Sub)arctic	11.3344	5.64788	17.327	1.30639		5–10 yr	34.0434	21.1935	48.2557	3.0889		5–10 yr				0
Temperate	34.087	26.9714	41.6014	4.80061		Temperate	9.27484	6.41633	12.2101	4.26667		> 10 yr	88.8463	57.4328	126.528	2.02734		> 10 yr	25.547	14.7569	37.3516	1.50849
Subtropic	49.8197	36.5451	64.3849	3.7928		Subtropic	16.4393	9.10402	24.2678	2.26274
Tropic	52.3692	34.2489	72.9353	3.01677		Tropic	33.3563	20.8371	47.1725	2.38514		≤ 50	22.1377	14.232	30.5904	3.27347		≤ 50	10.9775	7.43079	14.6413	3.91918
												50–200	35.6856	28.4824	43.2925	5.29497		50–200	12.6368	8.02615	17.4442	3.24414
> 1000 m	26.7521	15.0123	39.6901	3.0889		> 1000 m	12.8409	10.1181	15.6311	5.21195		200–500	38.671	27.3559	50.9914	3.90718		200–500	20.8069	10.8682	31.6367	1.7282
≤ 1000 m	36.4955	31.1142	42.0977	7.37961		≤ 1000 m	21.8475	8.88759	36.3498	1.88562		> 500	42.8511	27.5962	59.9299	3.15938		> 500	31.7779	18.4106	46.6543	1.35974
Africa	12.5371	2.59148	23.4469	1.83743		Africa	35.2453	21.6012	50.4204	2.23109		Slightly	39.9303	24.2661	57.569	2.86709		Slightly	14.39	5.14581	24.447	2.61279
Europe	21.6536	15.6289	27.9923	4.01831		Europe	10.7238	1.28557	21.0416	1.06667		Intermediately	35.079	21.1555	50.6026	2.70914		Intermediately	12.3191	8.99282	15.7469
NorthAmerica	36.9054	28.2902	46.0992	4.73906		NorthAmerica	-4.72355	-12.44	3.67292	1.06667		Strongly	58.4451	40.8918	78.1853	3.13606		Strongly	26.523	11.2082	43.9469	1.41107
SouthAmerica	37.7327	16.3493	63.0462	1.48386		SouthAmerica	9.22657	6.56531	11.9543	4.26667
Asia	40.3834	24.5722	58.2015	2.23402		Asia	19.8433	10.0502	30.5079	1.88562		Wetland	42.9673	32.6885	54.0424	3.53229		Wetland
Australia	50.641	36.8902	65.773	3.85041		Australia	28.0358	18.6598	38.1527	1.30639		Tundra	30.4125	7.10522	58.7916	1.53252		Tundra
												Grass	26.1067	19.2935	33.3089	5.43181		Grass
												Forest	44.2311	33.5197	55.8017	4.43506		Forest

## Sheet: Fig. 4
Natural terrestrial ecosystems			Croplands
Variable	Relative influence		Variable	Relative influence
Mean annual temperature	18.4638		Soil available P	16.4567
P addition amount	17.8343		Mean annual temperature	14.6039
Mean annual precipitation	15.0746		P addition amount	12.6646
Soil available P	11.8509		Crop species	12.0193
Soil organic C	10.2374		Soil organic C	11.9611
Experimental duration	8.85469		Soil pH	11.4583
Vegetation type	6.16996		Mean annual precipitation	9.14519
Soil pH	5.04036		Fertilizer type	8.67679
Fertilizer type	3.78241		Experimental duration	2.03863
N fixation vegetation	2.69156		N fixation crop	0.975472

## Sheet: Fig. S1a
Enumber	Ecosystem	Latitude	Longitude
1	Grassland	35.9667	101.883
2	Cropland	37.9893	-100.815
3	Cropland	-28.2903	-49.9489
4	Cropland	-15.2739	39.3136
5	Cropland	-15.1408	36.4136
6	Cropland	-19.0885	33.48
7	Forest	19.9167	-155.333
8	Cropland	39.7	141.15
9	Cropland	6.71667	-1.55
10	Cropland	40	116
11	Grassland	50.1795	119.382
12	Cropland	30.9333	75.8667
13	Cropland	30.9	75.45
14	Cropland	32.3219	75.9858
15	Grassland	48.8333	-72.5333
16	Grassland	37.6167	101.2
17	Wetland	47.5833	133.517
18	Cropland	36.0333	104.417
19	Grassland	37.6167	101.2
20	Cropland	-21.2047	-44.9803
21	Cropland	-21.2028	-44.9806
22	Wetland	25.1892	-80.4586
23	Wetland	25.1212	-80.5554
24	Wetland	25.1006	-80.7039
25	Wetland	25.0032	-80.7521
26	Wetland	25.0053	-80.7707
27	Wetland	24.9799	-80.7832
28	Forest	42.5	117.35
29	Cropland	9	-2
30	Grassland	-35.746	-58.0308
31	Grassland	-35.746	-58.0308
32	Grassland	-35.746	-58.0308
33	Grassland	42.87	-78.87
34	Grassland	35.4168	-82.559
35	Grassland	36.3276	-78.6557
36	Cropland	-28.4356	-49.9317
37	Grassland	42.0333	116.283
38	Cropland	0.125694	34.4044
39	Cropland	-21.0853	-48.9061
40	Cropland	7.48	36.8719
41	Grassland	34.9167	102.883
42	Grassland	-38.8333	-71.6833
43	Cropland	39.51	41.61
44	Cropland	-36.9333	-72
45	Cropland	-37.45	-72.3
46	Grassland	-43.7833	171.8
47	Forest	-3.7	104
48	Forest	-12.8387	-69.2967
49	Forest	-12.9475	-71.5327
50	Forest	-13.0492	-71.537
51	Forest	-13.1903	-71.587
52	Forest	-26.5	-54.6667
53	Forest	41.65	60.62
54	Grassland	33.5	10.6667
55	Cropland	49.95	36.3
56	Wetland	-54.75	-68.3333
57	Cropland	40.1075	-88.2673
58	Grassland	49.8783	8.68917
59	Grassland	31.9958	36.0067
60	Tundra	54.3778	-2.72023
61	Wetland	41.2803	-72.6582
62	Grassland	40.6667	22.75
63	Grassland	40.6308	22.9592
64	Forest	-24.2172	31.2664
65	Wetland	47.5833	133.517
66	Cropland	38.2167	46.2833
67	Cropland	44.0167	99.6333
68	Cropland	43.5	100.05
69	Cropland	40.1075	-88.2673
70	Grassland	40.1833	29.0667
71	Wetland	42.2167	126.517
72	Cropland	11.9167	37.3333
73	Grassland	33.9969	-119.726
74	Forest	-2.98333	-47.5167
75	Wetland	18.1661	-88.5244
76	Wetland	18.1661	-88.5244
77	Cropland	-13.5333	33.5167
78	Grassland	37.8667	-122.517
79	Cropland	36.35	49.55
80	Grassland	39.55	41.61
81	Grassland	50.27	-107.73
82	Cropland	34.5	74
83	Cropland	7.83333	3.91667
84	Cropland	41.3069	-91.6989
85	Cropland	42.4764	-91.925
86	Cropland	41.3912	-95.4778
87	Cropland	42.07	-93.911
88	Cropland	41.0652	-94.6864
89	Cropland	41.3912	-95.4778
90	Cropland	43.113	-95.6454
91	Cropland	42.07	-93.911
92	Cropland	42.0889	-94.8705
93	Cropland	40.6914	-92.3814
94	Cropland	42.07	-93.911
95	Cropland	41.3912	-95.4778
96	Cropland	43.113	-95.6454
97	Cropland	42.0889	-94.8705
98	Cropland	40.7026	-94.3593
99	Cropland	41.3912	-95.4778
100	Cropland	42.07	-93.911
101	Cropland	42.4764	-91.925
102	Cropland	41.3912	-95.4778
103	Cropland	42.07	-93.911
104	Cropland	8.48333	4.58333
105	Cropland	-27.4667	151.383
106	Cropland	-28.9	150.1
107	Cropland	22.9667	77.5167
108	Cropland	6.6	6.31667
109	Grassland	49.6333	-112.783
110	Cropland	7.50148	3.90978
111	Grassland	-37.8167	142.067
112	Wetland	18.7233	-89.4
113	Wetland	18.7233	-89.4
114	Wetland	18.7233	-89.4
115	Cropland	51.9227	19.1357
116	Forest	29.72	-95.3422
117	Grassland	-36.26	-58.27
118	Forest	19.52	-155.321
119	Grassland	39.5833	39.6333
120	Grassland	41.3225	15.1792
121	Grassland	41.2212	15.3764
122	Grassland	41.5259	15.5876
123	Grassland	41.71	15.95
124	Grassland	41.85	15.845
125	Cropland	7.51667	3.75
126	Wetland	16.8333	-88.1
127	Wetland	16.8333	-88.1
128	Wetland	16.8333	-88.1
129	Grassland	46.25	-122.167
130	Forest	-15.9333	-47.8833
131	Forest	21.5	-157.833
132	Forest	21.5	-157.833
133	Forest	-8.51389	35.3408
134	Cropland	37.6	116.417
135	Cropland	43.8167	125.65
136	Cropland	36.6808	-121.679
137	Cropland	36.6808	-121.679
138	Cropland	36.5757	-121.52
139	Cropland	36.5757	-121.52
140	Cropland	36.2149	-121.12
141	Cropland	36.2149	-121.12
142	Cropland	36.2149	-121.12
143	Cropland	36.2149	-121.12
144	Cropland	36.6808	-121.679
145	Cropland	36.4247	-121.326
146	Cropland	36.5757	-121.52
147	Cropland	36.6808	-121.679
148	Grassland	41.35	36.25
149	Forest	44.7833	-0.931667
150	Forest	-33.35	150.3
151	Cropland	9.3	5.06667
152	Cropland	7.93333	3.75
153	Cropland	9.46667	8.36667
154	Cropland	10.4	7.7
155	Forest	21.1	-89.2833
156	Forest	21.1	-89.2833
157	Forest	49.4167	-124.667
158	Forest	-34.55	150.367
159	Cropland	35.2011	-91.8318
160	Cropland	35.2011	-91.8318
161	Cropland	35.2011	-91.8318
162	Cropland	-25.75	28.2667
163	Cropland	32.2167	-98.2
164	Cropland	30.95	-93.2833
165	Cropland	31.1	-92.4
166	Forest	19.4167	-155.25
167	Forest	22.1333	-159.633
168	Cropland	52.5277	5.5955
169	Grassland	48.9833	14.6
170	Cropland	55.2112	-119.454
171	Grassland	35.8213	-95.6842
172	Cropland	26.6888	-80.6569
173	Cropland	26.5807	-80.7131
174	Cropland	26.5807	-80.7131
175	Cropland	26.5807	-80.7131
176	Forest	-17.75	-44.8333
177	Cropland	42.9362	-92.5699
178	Cropland	42.9362	-92.5699
179	Cropland	42.9362	-92.5699
180	Cropland	42.9362	-92.5699
181	Cropland	42.4189	-93.3964
182	Cropland	42.4189	-93.3964
183	Cropland	42.4189	-93.3964
184	Cropland	42.4189	-93.3964
185	Cropland	42.7407	-94.5478
186	Cropland	42.7407	-94.5478
187	Cropland	42.7407	-94.5478
188	Cropland	42.7407	-94.5478
189	Cropland	41.1404	-92.234
190	Cropland	41.1404	-92.234
191	Cropland	41.1404	-92.234
192	Cropland	41.1404	-92.234
193	Cropland	41.5823	-91.6469
194	Cropland	41.5823	-91.6469
195	Cropland	41.5823	-91.6469
196	Cropland	41.5823	-91.6469
197	Cropland	41.47	-91.8275
198	Cropland	42.0482	-93.6715
199	Cropland	33.6898	-80.2259
200	Cropland	33.6898	-80.2259
201	Cropland	33.6898	-80.2259
202	Cropland	41.47	-91.8275
203	Cropland	39.9656	-75.9256
204	Cropland	41.47	-91.8275
205	Cropland	41.47	-91.8275
206	Cropland	41.47	-91.8275
207	Cropland	39.9656	-75.9256
208	Grassland	36.1949	35.9167
209	Cropland	11.1	-4.38333
210	Cropland	12.88	-1.55
211	Grassland	33.0167	35.25
212	Forest	32	-92
213	Cropland	32.8833	59.2167
214	Cropland	31.0167	59.1667
215	Grassland	-46.354	168.548
216	Forest	39.8483	-81.6576
217	Grassland	37.4667	-83.1667
218	Forest	19.95	-155.6
219	Forest	19.95	-155.6
220	Forest	19.95	-155.6
221	Wetland	54.6833	-113.467
222	Wetland	54.4667	-113.317
223	Wetland	54.4667	-113.3
224	Wetland	54.4667	-113.383
225	Wetland	54.1667	-113.567
226	Cropland	32.3	-94.9833
227	Cropland	17.6	78.2667
228	Grassland	33.1	35.35
229	Cropland	52.1326	5.29127
230	Cropland	50.5025	4.48333
231	Cropland	51.1	10.5
232	Cropland	56.4903	-4.19838
233	Cropland	53	-1.5
234	Grassland	-37.5987	175.632
235	Grassland	-38.333	175.163
236	Grassland	-43.8272	171.714
237	Grassland	-43.8272	171.714
238	Grassland	-46.354	168.548
239	Grassland	-46.0933	168.924
240	Grassland	-45.5667	167.609
241	Cropland	46.8987	-102.817
242	Cropland	46.0005	-102.647
243	Cropland	48.7639	-98.3617
244	Cropland	47.4437	-99.1253
245	Forest	19.4167	-155.25
246	Forest	19.4167	-155.25
247	Grassland	-40.3	175.833
248	Cropland	12.9095	2.91142
249	Forest	46.9582	-123.115
250	Forest	47.7372	-124.398
251	Grassland	52.8627	-4.10539
252	Forest	61.8167	29.3167
253	Forest	61.4	25.0333
254	Forest	61.1	26.0167
255	Grassland	-37.8	175.279
256	Forest	-36.7578	174.592
257	Forest	-36.995	175.824
258	Cropland	7.50148	3.90978
259	Cropland	6.87443	3.71809
260	Cropland	6.88274	4.00826
261	Cropland	49.6055	-100.032
262	Cropland	49.6055	-100.032
263	Cropland	49.0917	-100.607
264	Cropland	50.615	-108.462
265	Cropland	50.299	-107.83
266	Cropland	50.9997	-0.107325
267	Cropland	37.7833	30.5
268	Grassland	-22.17	117.4
269	Grassland	37.25	-121.283
270	Grassland	37.25	-121.75
271	Grassland	37.25	-121.75
272	Tundra	40.03	-105.35
273	Tundra	40.03	-105.35
274	Grassland	51.02	5.9
275	Grassland	51.02	5.9
276	Wetland	51.6804	3.95201
277	Wetland	51.6804	3.95201
278	Wetland	51.8668	4.16702
279	Wetland	51.8668	4.16702
280	Wetland	51.8668	4.16702
281	Wetland	52.1667	5.08249
282	Wetland	52.1667	5.08249
283	Wetland	52.1515	5.12754
284	Wetland	52.1515	5.12754
285	Wetland	52.1515	5.12754
286	Wetland	52.1515	5.12754
287	Grassland	52.0167	5.6
288	Grassland	52.0167	5.6
289	Wetland	52.1922	5.05219
290	Grassland	51.9	5.61667
291	Grassland	52.0667	5.58333
292	Forest	-2.98333	-47.5167
293	Grassland	51.5417	5.41667
294	Grassland	51.5417	5.41667
295	Grassland	51.5417	5.41667
296	Grassland	51.5417	5.41667
297	Grassland	51.5417	5.41667
298	Grassland	51.05	5.33333
299	Wetland	52.1922	5.05217
300	Wetland	52.1922	5.05217
301	Wetland	52.1922	5.05217
302	Forest	19.6556	-155.271
303	Forest	19.6889	-155.278
304	Wetland	62.6667	11.8333
305	Wetland	62.6667	11.8333
306	Wetland	62.6667	11.8333
307	Forest	18	-77
308	Tundra	43.45	41.7
309	Grassland	-30.4	29.4
310	Forest	34.9144	-77.0565
311	Wetland	54.6333	8.83333
312	Wetland	54.0333	8.9
313	Forest	-2.98333	-47.5167
314	Wetland	52.2167	5.53333
315	Wetland	46	-89
316	Wetland	46	-89
317	Wetland	46	-89
318	Wetland	27.55	-80.3333
319	Grassland	-3.95	-79.0333
320	Wetland	68.3333	19
321	Wetland	57.0833	14.5
322	Wetland	51.2147	5.16861
323	Forest	65.0762	-147.135
324	Grassland	-25.1287	31.2337
325	Grassland	-23.7559	31.4335
326	Grassland	-25.2962	31.914
327	Grassland	-24.4044	31.7486
328	Grassland	-22.78	31.2508
329	Wetland	58.7167	-94.4333
330	Wetland	58.7167	-94.4333
331	Forest	6.92342	-68.6244
332	Grassland	42.9667	122.35
333	Forest	-43.2833	146.9
334	Grassland	0	43
335	Forest	40.0333	-3
336	Forest	40.0333	-3
337	Wetland	53.5	6.16667
338	Wetland	53.5	6.16667
339	Wetland	32.5167	120.367
340	Grassland	64.025	23.505
341	Grassland	61.365	22.0055
342	Grassland	61.3408	24.2733
343	Grassland	63.7717	24.2477
344	Grassland	63.86	23.454
345	Grassland	66.035	24.4018
346	Grassland	63.1608	27.31
347	Grassland	66.5028	25.7292
348	Grassland	63.3693	25.5683
349	Grassland	64.025	23.505
350	Grassland	63.3693	25.5683
351	Grassland	63.3693	25.5683
352	Grassland	63.3693	25.5683
353	Grassland	65.8375	24.1
354	Grassland	65.9647	29.1883
355	Grassland	67.4133	26.5742
356	Grassland	67.4133	26.5742
357	Grassland	64.6642	26.1
358	Grassland	65.9647	29.1883
359	Grassland	67.4133	26.5742
360	Grassland	65.9647	29.1883
361	Grassland	65.8375	24.1
362	Grassland	65.9647	29.1883
363	Grassland	65.8375	24.1
364	Grassland	61.5133	23.0083
365	Grassland	60.8	23.4833
366	Grassland	62.94	22.5142
367	Grassland	60.8	23.4833
368	Grassland	63.7717	24.2477
369	Grassland	64.5575	26.8458
370	Grassland	63.7717	24.2477
371	Grassland	64.6642	28.1
372	Grassland	64.6642	29.1
373	Grassland	63.1608	27.31
374	Grassland	63.1608	27.31
375	Grassland	61.3408	24.2733
376	Grassland	62.2217	30.3292
377	Cropland	23.12	113.36
378	Wetland	44.682	-63.7443
379	Wetland	42.4061	-71.3851
380	Wetland	42.4061	-71.3851
381	Wetland	42.4061	-71.3851
382	Wetland	42.4061	-71.3851
383	Wetland	42.4061	-71.3851
384	Wetland	37.4285	-75.827
385	Wetland	37.4285	-75.827
386	Wetland	29.3877	-89.5973
387	Wetland	29.3877	-89.5973
388	Wetland	29.3877	-89.5973
389	Wetland	29.2448	-90.6577
390	Wetland	29.2448	-90.6577
391	Wetland	29.2448	-90.6577
392	Cropland	41.2275	-96.4805
393	Forest	-12.4783	131.047
394	Forest	-11.5725	131.03
395	Forest	-41.6183	147.936
396	Forest	-31.4242	116.052
397	Forest	-34.6	150.4
398	Forest	-34.6	150.4
399	Forest	-34.6	150.4
400	Cropland	28.2583	116.34
401	Cropland	35.2133	107.757
402	Cropland	35.2133	107.757
403	Cropland	35.2133	107.757
404	Cropland	33	114.35
405	Cropland	38.6187	100.419
406	Grassland	58.6	23.5833
407	Wetland	16.8333	-88.1
408	Wetland	16.8333	-88.1
409	Wetland	16.8333	-88.1
410	Wetland	42.7967	-80.4133
411	Grassland	37.1849	-121.713
412	Grassland	37.4061	-122.245
413	Grassland	38.2955	-121.906
414	Forest	-36.25	148.35
415	Tundra	69.3937	-133.055
416	Tundra	69.3937	-133.055
417	Forest	5.285	9.0405
418	Wetland	32.7785	-79.904
419	Cropland	35.7167	-79.1783
420	Cropland	35.7167	-79.1783
421	Forest	-35.2892	148.875
422	Forest	-29.96	153.169
423	Forest	-29.96	153.169
424	Forest	-29.96	153.169
425	Forest	-29.96	153.169
426	Forest	-29.96	153.169
427	Forest	-29.96	153.169
428	Forest	-29.96	153.169
429	Forest	-29.96	153.169
430	Forest	-38.05	146.5
431	Forest	-38.2333	146.5
432	Forest	-38.2667	146.05
433	Forest	-24.9767	151.657
434	Forest	-36.3767	146.73
435	Forest	-37.87	145.754
436	Forest	-12.445	130.871
437	Forest	-37.5839	140.485
438	Forest	-37.865	141.14
439	Forest	-37.5839	140.485
440	Forest	-37.865	141.14
441	Forest	-37.3333	148.25
442	Forest	-37.8167	139.983
443	Forest	-33.1	116.05
444	Forest	-41.6183	147.936
445	Forest	-37	145
446	Forest	-36.7578	174.592
447	Forest	-36.7578	174.592
448	Forest	-36.7578	174.592
449	Forest	-36.7578	174.592
450	Forest	-38.2667	146.667
451	Forest	-43.0467	146.807
452	Forest	-26.6467	149.48
453	Forest	-33.3917	115.971
454	Forest	-34.6	150.4
455	Forest	-33.55	150.367
456	Forest	-32.55	150.367
457	Forest	-41.4667	148
458	Forest	-33.3792	149.858
459	Forest	-33.8987	149.807
460	Forest	-33.45	150.117
461	Forest	-33.45	150.117
462	Forest	34	116
463	Wetland	46.864	-67.998
464	Cropland	9.81	10.13
465	Cropland	10.396	7.71316
466	Cropland	10.396	7.71316
467	Cropland	10.396	7.71316
468	Cropland	42.0601	-93.8425
469	Cropland	34.6777	-87.6787
470	Cropland	42.0601	-93.8425
471	Cropland	42.017	-93.6808
472	Forest	-37.2833	142.257
473	Forest	-37.2833	142.257
474	Forest	-37.2833	142.257
475	Forest	-36.7207	175.603
476	Forest	-36.7578	174.592
477	Cropland	13.25	2.3
478	Grassland	33.05	102.6
479	Cropland	36.43	30.84
480	Grassland	-37.8	175.279
481	Cropland	0.1	34.5667
482	Cropland	-12.4517	-55.3
483	Grassland	38.7951	110.358
484	Grassland	38.7833	110.367
485	Cropland	-29.5022	150.107
486	Cropland	-29.1528	150.271
487	Cropland	-29.7883	150.099
488	Cropland	-30.7317	150.725
489	Cropland	-30.9657	150.639
490	Cropland	-29.4233	150.95
491	Cropland	-29.625	150.806
492	Cropland	-30.7317	150.725
493	Cropland	-31.06	150.761
494	Cropland	-29.4658	149.835
495	Cropland	48.2817	-116.583
496	Cropland	-4.25	15.2683
497	Grassland	-38.4783	175.141
498	Grassland	34.8021	38.9968
499	Cropland	29.9155	-99.5442
500	Cropland	52.9417	-106.43
501	Cropland	38.2558	-81.4285
502	Cropland	38.2558	-81.4285
503	Cropland	38.2558	-81.4285
504	Cropland	42.7512	-71.41
505	Cropland	41.6662	-91.5785
506	Cropland	41.6662	-91.5785
507	Cropland	41.1814	-91.1854
508	Cropland	42.6124	-94.1422
509	Cropland	42.7084	-92.5917
510	Cropland	42.3678	-93.1056
511	Cropland	42.7801	-86.0673
512	Cropland	42.7481	-93.2255
513	Cropland	42.3642	-94.3024
514	Cropland	39.8649	-75.0523
515	Cropland	39.8649	-75.0523
516	Cropland	42.07	-93.911
517	Cropland	42.8503	-72.5574
518	Cropland	42.3465	-95.4571
519	Cropland	43.0622	-89.334
520	Cropland	43.1998	-91.1594
521	Cropland	42.7084	-92.5917
522	Cropland	42.7084	-92.5917
523	Cropland	42.3678	-93.1056
524	Cropland	42.7801	-86.0673
525	Cropland	42.7481	-93.2255
526	Cropland	42.4859	-94.1514
527	Cropland	39.8649	-75.0523
528	Cropland	39.8649	-75.0523
529	Cropland	0.1	34.5667
530	Cropland	-1.51667	37.3167
531	Grassland	-28.7767	151.969
532	Grassland	-28.7775	151.993
533	Grassland	-27.9722	153.044
534	Grassland	-28.67	151.908
535	Grassland	-27.9722	153.044
536	Grassland	-26.4903	152.953
537	Grassland	-27.0833	152.361
538	Grassland	-28.67	151.908
539	Grassland	-27.9722	153.044
540	Grassland	-27.9267	152.617
541	Grassland	-26.4236	152.922
542	Grassland	-26.1933	152.691
543	Grassland	-26.1933	152.691
544	Grassland	-26.975	152.325
545	Grassland	-26.1933	152.691
546	Grassland	-26.5428	153.063
547	Grassland	-26.3289	152.817
548	Grassland	-28.7873	151.563
549	Grassland	-17.25	145.333
550	Cropland	37.9893	-100.815
551	Forest	35.9579	-83.5391
552	Forest	29.9997	-85.2612
553	Forest	29.8667	-84.6667
554	Forest	-3.96667	-79.0667
555	Forest	-35.3897	148.804
556	Forest	10.1833	-84.6667
557	Forest	26.7	115.067
558	Forest	30.0297	117.733
559	Forest	65.0354	-146.842
560	Grassland	37.35	100.07
561	Grassland	37.35	100.07
562	Tundra	76.4833	-68.4333
563	Wetland	56.25	13.55
564	Wetland	68.6667	18.9667
565	Grassland	33.67	101.87
566	Grassland	42.2446	-99.6518
567	Grassland	39.972	-105.234
568	Grassland	44.2767	-121.968
569	Grassland	-36.874	147.254
570	Grassland	-27.7349	151.14
571	Grassland	41.7851	-93.3854
572	Grassland	45.425	-93.2115
573	Grassland	41.2	-101.63
574	Grassland	48.46	-123.38
575	Grassland	32.875	-117.052
576	Grassland	47.1132	8.54182
577	Grassland	-29.2842	30.2917
578	Grassland	36.8719	-86.7017
579	Grassland	42.7237	-119.498
580	Grassland	51.3921	11.878
581	Grassland	43.3791	-95.1864
582	Grassland	39.0128	-123.06
583	Grassland	-36.2	143.75
584	Grassland	39.05	-99.1
585	Grassland	53.9856	-2.62842
586	Grassland	44.2052	-122.128
587	Grassland	38.8643	-122.406
588	Grassland	-31.7821	117.611
589	Grassland	51.3921	11.878
590	Grassland	39.43	-120.24
591	Grassland	39.05	-99.1
592	Grassland	33.3439	-81.6509
593	Grassland	34.7	-120.017
594	Grassland	-2.2545	34.5126
595	Grassland	34.3592	-106.691
596	Grassland	40.8167	-104.767
597	Grassland	44.2052	-122.128
598	Grassland	39.2355	-121.284
599	Grassland	48.2066	-122.625
600	Grassland	38.1358	-84.5006
601	Grassland	-29.8116	30.7157
602	Grassland	31.044	-97.349
603	Grassland	40.075	-88.829
604	Grassland	-29.67	30.4
605	Grassland	36.0083	-79.0204
606	Grassland	46.6149	-124.048
607	Grassland	39.0833	-96.5833
608	Forest	50.6417	-127.316
609	Wetland	51.2147	5.16861
610	Wetland	51.3167	5.11667
611	Wetland	51.0833	5.3
612	Forest	-6.83333	37.6333
613	Tundra	53.25	9.96667
614	Forest	38.1659	-119.07
615	Forest	18.3133	-65.8217
616	Forest	-18.0333	33.0167
617	Forest	-18.0333	33.0167
618	Forest	-19.85	32.8
619	Forest	-19.85	32.8
620	Forest	-19.3667	30.6333
621	Forest	-19.3667	30.6333
622	Forest	-19.9	32.95
623	Forest	-19.9	32.95
624	Grassland	33.3075	-112.325
625	Grassland	33.4725	-112.068
626	Grassland	33.5452	-111.466
627	Forest	35.2919	-85.8002
628	Wetland	33.3344	-81.4759
629	Grassland	50.2	13.85
630	Forest	50.0167	-92.5667
631	Forest	64.3333	-20.2333
632	Forest	64.1333	-20.6667
633	Forest	-41.45	146.35
634	Grassland	-3.96667	-79.0667
635	Grassland	-37.7833	175.317
636	Grassland	53.1633	-1.66999
637	Grassland	53.1633	-1.66999
638	Forest	34.7307	-82.8516
639	Grassland	42.05	116.283
640	Tundra	68.6333	-149.6
641	Tundra	68.76	-148.89
642	Tundra	69.5	-148.55
643	Tundra	68.44	-149.38
644	Tundra	69.9	-148.8
645	Tundra	40.05	-105.6
646	Tundra	40.05	-105.6
647	Tundra	40.05	-105.6
648	Grassland	37.7169	-112.818
649	Grassland	33.9667	101.883
650	Wetland	58.7705	-94.0873
651	Wetland	58.7705	-94.0873
652	Grassland	42.4072	-85.4016

## Sheet: Fig. S1b
longitude	latitude	habitat
5.32	52.13	HERBACEOUS
-133.01	69.26	TUNDRA
-133.01	69.26	TUNDRA
-47.62	-1.1167	SHRUBLAND
-155.18	19.57	FOREST
11.5	62.4	HERBACEOUS
11.5	62.4	HERBACEOUS
11.5	62.4	HERBACEOUS
-67.2	10.28	HERBACEOUS
-89.17	21.06	FOREST
-89.17	21.06	FOREST
-88.1	16.8	FOREST
-88.1	16.8	FOREST
-159.38	22.8	FOREST
113.56	-0.6	FOREST
113.56	-0.6	FOREST
8.2	5.1	FOREST
-72	8	FOREST
-77	18	FOREST
-80.31	37.22	HERBACEOUS
-68.54	4.49	SHRUBLAND
-74.48	39.54	FOREST
29.24	-30.24	HERBACEOUS
109	-0.1	FOREST
6.1	53.3	WETLAND
6.1	53.3	WETLAND
-2.49	51.12	HERBACEOUS
-157.5	21.3	FOREST
-157.5	21.3	FOREST
-155.16	19.39	FOREST
-155.16	19.41	FOREST
23.35	58.36	HERBACEOUS
-93.12	45.24	HERBACEOUS
-93.12	45.24	HERBACEOUS
-93.12	45.24	HERBACEOUS
-93.12	45.24	HERBACEOUS
-88.1	16.5	FOREST
-88.1	16.5	FOREST
-88.1	16.5	FOREST
-159.6	22.1	FOREST
16	58	WETLAND
-0.5	52	WETLAND
0.5	52.9	WETLAND
-8	54	WETLAND
70	41	WETLAND
5	52.9	WETLAND
6	53	WETLAND
3	50	WETLAND
-155	19	FOREST
-94	58	WETLAND
117	-22	HERBACEOUS
-105	40.3	TUNDRA
11	78	TUNDRA
3	56	HERBACEOUS
-79	32	WETLAND
5	52.9	WETLAND
6	53	WETLAND
-155	19	FOREST
-94	58	WETLAND
-105	42.2	TUNDRA
11	78	TUNDRA
11	78	TUNDRA
-8.1	54	WETLAND
5	52.9	WETLAND
5.36	52.01	WETLAND
5.36	52.01	WETLAND
5	52.9	WETLAND
5	52.9	WETLAND
5	52.9	WETLAND
5	52.9	WETLAND
5	52.9	WETLAND
5	52.9	WETLAND
5	52.9	WETLAND
5	52.9	WETLAND
5	52.9	WETLAND
5	52.9	WETLAND
5	52.9	WETLAND
148	-36	FOREST
-121.686	37.2326	HERBACEOUS
-119.648	36.754	HERBACEOUS
-121.686	37.2326	HERBACEOUS
-121.686	37.2326	HERBACEOUS
-122.356	37.4366	HERBACEOUS
-121.353	39.2707	HERBACEOUS
-123.432	39.4312	HERBACEOUS
-123.432	39.4312	HERBACEOUS
-123.432	39.4312	HERBACEOUS
-123.432	39.4312	HERBACEOUS
-123.432	39.4312	HERBACEOUS
-123.432	39.4312	HERBACEOUS
-123.432	39.4312	HERBACEOUS
-123.432	39.4312	HERBACEOUS
-123.432	39.4312	HERBACEOUS
-123.432	39.4312	HERBACEOUS
-123.432	39.4312	HERBACEOUS
-123.432	39.4312	HERBACEOUS
-121.938	38.2674	HERBACEOUS
-47.49	-2.96	FOREST
-0.373	51.81	HERBACEOUS
-67.417	8.933	HERBACEOUS
5.59	51.5	HERBACEOUS
5.59	51.5	HERBACEOUS
5.59	51.5	HERBACEOUS
5.59	51.5	HERBACEOUS
5.59	51.5	HERBACEOUS
5.59	51.5	HERBACEOUS
5.917	50.867	HERBACEOUS

[truncated: 18 more sheets: Fig. S1c, Fig. S2, Fig. S3a-c, Fig. S3d-f, Fig. S4a, Fig. S4b, Fig. S4c, Fig. S4d, Fig. S4e, Fig. S5, Fig. S6, Fig. S7, Fig. S8, Fig. S9, Fig. S10, Fig. S11, Fig. S12, Fig. S13]
